# Supplementary material for: Driving sustainable change: A systematic map of behaviorally informed interventions to promote sustainable mobility behavior
Source: PNAS Nexus. 2025 May 22;4(6):pgaf162. doi: 10.1093/pnasnexus/pgaf162 (PMC12147027; doi:10.1093/pnasnexus/pgaf162)
Supplement: pgaf162_Supplementary_Data [file pgaf162_supplementary_data.zip]

Archive with 2 entries (2 files):
- 250405_PNAS_Nexus_SI_Appendix_DrivingSustainableChange.pdf
- PNASNEXUS-PNASNEXUS-2025-00407-T-s02.xlsx
