# Supplementary material for: Driving sustainable change: A systematic map of behaviorally informed interventions to promote sustainable mobility behavior
Source: PNAS Nexus. 2025 May 22;4(6):pgaf162. doi: 10.1093/pnasnexus/pgaf162 (PMC12147027; doi:10.1093/pnasnexus/pgaf162)
Supplement: pgaf162_Supplementary_Data [file pgaf162_supplementary_data.zip › PNASNEXUS-PNASNEXUS-2025-00407-T-s02.xlsx]

## Sheet: Overview-->
			Supplementary Data
			for	Driving sustainable change: A systematic map of behaviorally informed interventions to promote sustainable mobility behavior
				Michael Bissel, Maike Gossen, Lucia A. Reisch, Cass R. Sunstein
			Version: December 11, 2024
			Number of sheet	Explanation
			Analyses_Overview	All summarizing analyses relevant for manuscript. Based on data in SRDR_Export
			Evidence_Base	Extracted data for evidence base. Includes raw export from SRDR+ and data processing for analyses
			Critical_Appraisal	Details on critical appraisal for individual studies
			Link_Raw	Link sheet highlighting connections between different articles and studies
			Not_Retrievable	List of articles that were not retrievable
			Excluded_FullText	List of all articles excluded at full text level (with reason)

## Sheet: Analyses_Overview
	Analyses Overview - Mastersheet
	Number of studies	204
	Geography	204	TRUE
	Year of publication	204	TRUE
	Educative element	204	TRUE
	Non-behavioral combination	204	TRUE
	Sample size	204	TRUE
	Study types	204	TRUE
	Additional framing	204	TRUE
	Critical appraisal	204	TRUE
	Outcomes x Context
	Framework / Mekko Chart
		Upstream decisions	Travel decisions	Route and mode choice	Usage behavior	Downstream decisions	Other			Sum	Incl. double counting					Without double counting	%
	Private	24	12	53	69	1	0			159	0.726027					150	0.735294
	Mixed	0	2	7	6	1	0			16	0.0730594					12	0.0588235
	Professional	6	1	18	19	0	0			44	0.200913					42	0.205882	100% in total, since only single coding allowed for context.
	Unclear	0	0	0	0	0	0
	Empty	0	0	0	0	0	0
		30	15	78	94	2	0		Sum
		0.147059	0.0735294	0.382353	0.460784	0.00980392	0		Per cent		Compared with number of studies. More than 100% due to multiple decision types in studies
			X Axis	Y Axis	Size
	Upstream decisions	Professional	1	1	6
	Travel decisions	Professional	2	1	1
	Route and mode choice	Professional	3	1	18
	Usage behavior	Professional	4	1	19
	Downstream decisons	Professional	5	1	0
	Upstream decisions	Mixed	1	2	0
	Travel decisions	Mixed	2	2	2
	Route and mode choice	Mixed	3	2	7
	Usage behavior	Mixed	4	2	6
	Downstream decisons	Mixed	5	2	1
	Upstream decisions	Private	1	3	24
	Travel decisions	Private	2	3	12
	Route and mode choice	Private	3	3	53
	Usage behavior	Private	4	3	69
	Downstream decisons	Private	5	3	1
	Detailed outcome	Decision type	Upstream Decisions	Travel Decisions	Route & Mode Choice	Usage Behavior	Downstream Decisions
	Residential location	Upstream Decisions	3
	Employment location	Upstream Decisions	0
	Decide against buying a car	Upstream Decisions	1
	Decide against driving license	Upstream Decisions	1
	Shift to EV	Upstream Decisions	9
	Shift to small / efficient car	Upstream Decisions	10
	Acquire bicycle	Upstream Decisions	0
	Purchase public transport pass	Upstream Decisions	5
	Register for car sharing	Upstream Decisions	2
	Register for micro-mobility	Upstream Decisions	2
	Other	Upstream Decisions	0
	Reduce trip frequency	Travel Decisions		12
	Eco-conscious destination choice	Travel Decisions		3
	Telecommuting	Travel Decisions		1
	Other	Travel Decisions		0
	Drive EV	Route & Mode Choice			3
	Eco-friendly car route choice	Route & Mode Choice			3
	Link multiple trips	Route & Mode Choice			1
	Less air travel	Route & Mode Choice			6
	Use car sharing	Route & Mode Choice			3
	Use micro-mobility	Route & Mode Choice			3
	Public transport use	Route & Mode Choice			49
	Cycling	Route & Mode Choice			32
	Walking	Route & Mode Choice			20
	Shift from car	Route & Mode Choice			38
	Other	Route & Mode Choice			2
	Fuel efficient driving	Usage Behavior				66
	Environmentally friendly charging	Usage Behavior				8
	Carbon offsetting	Usage Behavior				13
	Carpooling	Usage Behavior				6
	Other	Usage Behavior				2
	Sell existing car	Downstream Decisions					1
	Prolong use of existing car	Downstream Decisions					0
	Other	Downstream Decisions					1
	Number of outcomes per study (if investigated)
	Overall number of outcomes	Upstream Decisions: Number of decisions	Travel Decisions: Number of decisions	Route and Mode Choice: number of decisions	Usage Behavior: number of decisions	Downstream Decisions: Number of decisions
	1.5	1.1	1.06667	2.05128	1.01064	1
	Interventions
	Intervention type	Number of studies
	A1 Translate information	70
	A2 Make information visible	154
	A3 Provide social reference point	65
	B1 Change choice defaults	13
	B2 Change option-related effort	11
	B3 Change range or composition of options	3
	B4 Change option consequences	11
	C1 Provide reminders	8
	C2 Facilitate commitment	18
	Gamification	18
	Other	3
	Number of interventions per study	Number of studies
	1	90	0.441176
	2	78	0.382353
	3	24	0.117647
	>=4	12	0.0588235
	4	7
	5	4
	6	0
	7	0
	8	1
	9	0
	Educative element	Number of studies	Percent
	Yes	175	0.857843
	No	29	0.142157
	Empy	0
	Non-behavioral combination	Number of studies	Percent
	Yes	33	0.161765
	No	171	0.838235
	Empy	0
	Intervention x outcomes
		Upstream decisions	Travel decisions	Route and mode choice	Usage behavior	Downstream decisions
	A Decision information	30	15	70	86	2
	B Decision structure	5	0	18	12	1
	C Decision assistance	0	2	16	8	0
	All studies	30	15	78	94	2		Referenced to overall overview: base = all studies that investigate specific decision type (multiple decision types possible)
	Geography
	Relevant	Ja
	Zeilenbeschriftungen	Anzahl von Study: Study location [Question ID: 60111][Field ID: 97123x126599]		Country	Number of studies
	Germany	44		Germany	44
	United States	37		United States	37
	United Kingdom	26		United Kingdom	26
	Multiple or n/a	16		Multiple or n/a	16
	Italy	11		Italy	11
	China	8		China	8
	Japan	8		Japan	8
	Switzerland	7		Switzerland	7
	Sweden	7		Sweden	7
	Netherlands	6		Netherlands	6
	France	5		France	5
	Spain	4		Spain	4
	Australia	4		Australia	4
	Canada	3		Canada	3
	Colombia	2		Colombia	2
	Norway	2		Norway	2
	Austria	2		Austria	2
	Belgium	2		Belgium	2
	India	2		India	2
	Portugal	1		Portugal	1
	Czech Republic	1		Czech Republic	1
	Denmark	1		Denmark	1
	Philippines	1		Philippines	1
	Israel	1		Israel	1
	Nepal	1		Nepal	1
	Ireland	1		Ireland	1
	Singapore	1		Singapore	1
	Gesamtergebnis	204
	Year of publication
	Relevant	Ja
		Spaltenbeschriftungen
		1982	2001	2002	2003	2004	2006	2007	2008	2009	2010	2011	2012	2013	2014	2015	2016	2017	2018	2019	2020	2021	2022	2023	2024	Gesamtergebnis
	Anzahl von Year of publication	2	4	1	1	1	2	5	2	4	3	6	7	6	12	8	13	16	12	11	28	16	18	20	6	204
	Study types and additional insights
	Additional framing
	Relevant	Ja
	Zeilenbeschriftungen	Anzahl von Framing: Additional framing [Question ID: 60106][Field ID: 97118x126594]	Anzahl von Framing: Additional framing [Question ID: 60106][Field ID: 97118x126594]2
	Health	43	0.210784
	Safety	13	0.0637255
	Both	6	0.0294118
	Other	21	0.102941
	None	121	0.593137
	Gesamtergebnis	204	1
	Sample size
	Relevant	Ja
	Zeilenbeschriftungen	Anzahl von Study: Sample size (category) [Question ID: 60110][Field ID: 97122x126598]	Anzahl von Study: Sample size (category) [Question ID: 60110][Field ID: 97122x126598]2
		6	0.0294118
	< 100	69	0.338235
	100 - 500	77	0.377451
	500 - 1,000	21	0.102941
	1,000 - 3,000	16	0.0784314
	3,000 - 5,000	4	0.0196078
	5,000 - 10,000	4	0.0196078
	> 10,000	7	0.0343137
	Gesamtergebnis	204	1
	Study types
	Relevant	Ja
	Zeilenbeschriftungen	Anzahl von Study type: design [Question ID: 60107][Field ID: 97119x126595]	Anzahl von Study type: design [Question ID: 60107][Field ID: 97119x126595]2
	Field experiment (RCT)	78	0.382353
	Survey-based experiment	56	0.27451
	Field experiment (other)	40	0.196078
	Lab experiment	30	0.147059
	Gesamtergebnis	204	1
	Outcome type
		Overall		Upstream decisions	Travel decisions	Route and mode choice	Usage behavior	Downstream decisions	Other
	Actual	143	0.70098	13	10	53	78	1	0
	Hypothetical	61	0.29902	17	5	25	16	1	0
		0		0	0	0	0	0	0
		204
	Outcome x educative element
		Overall		Upstream decisions	Travel decisions	Route and mode choice	Usage behavior	Downstream decisions	Other
	Yes	175	0.857843	26	15	66	82	0	0
	No	29	0.142157	4	0	12	12	2	0
		0		0	0	0	0	0	0
		204
	Critical Appraisal
		Selection bias: Random sequence generation	Selection bias: Allocation concealment	Performance bias: Blinding of participants and personnel	Detection bias: Blinding of outcome assessor	Attrition bias: Incomplete outcome data	Reporting bias: Selective reporting	Other bias
	Low	64	88	91	115	91	184	166
	Unclear	70	51	0	0	38	0	0
	High	6	2	113	89	46	19	38
	N/A	64	63	0	0	29	1	0
		0	0	0	0	0	0	0
	SUMME	204	204	204	204	204	204	204
	Ivanova comparison
	Outcome
	Category	Ivanova et al.	Codes	Mean impact	Number of studies
	Live car-free	Original category	Decide against buying a car OR decide against driving license OR sell existing car	2.09806	3
	Shift to EV	Mean of Shift to BEV (2 tCO2eq/cap) and Shift to PHEV / HEV (0.7 tCO2eq/cap). Mean from supplementary data across all studies; Ignore FCV (separate category)	Shift to EV	1.66607	9
	Less air travel	Mean of: One less flight (long return): 1.9, one less flight (medium return): 0.6, less transport by air: 0.8	Less air travel	1.11718	6
	Shift to public transport	Original category (from supplementary material)	PT register OR usage	0.994894	53
	Shift to active transport	Original category (from supplementary material)	Walk OR cycle OR purchase bike	0.788398	33
	Less car transport	Original category (from supplementary material)	Shift from car	0.773229	38
	Shift to smaller / more efficient car	Mean of shift to smaller car and material efficiency	Shift to small / efficient car	0.457145	10
	Telecommuting / residential location	Original category	Telecommuting OR residential locationOR employment location	0.444506	4
	Car-pooling / sharing	Original category	Register or use car sharing or carpool	0.31734	10
	Fuel efficient driving	Original category	Fuel efficient driving	0.283808	66

## Sheet: Evidence_Base
	SRDR_Export
	Raw data of SRDR Export complemented with filter
	Export: December 03, 2024: 18:00
																																												Data processing -->
	Filter -->	Raw export -->																																										Outcomes overall
	Relevant	Extraction ID	Citation ID	Citation Name	RefMan	other_reference	PMID	Authors	Publication Date	Key Questions	Notes [Question ID: 60091][Field ID: 97103x126579]	Corresponding author e-mail address [Question ID: 64037][Field ID: 102247x132101]	Publication type [Question ID: 59382][Field ID: 96310x125469]	Population: Context [Question ID: 59388][Field ID: 96316x125475]	Population: Context detail [Question ID: 63212][Field ID: 101264x131109]	Population: Geographic setting [Question ID: 59389][Field ID: 96317x125476]	Population: Description [Question ID: 60093][Field ID: 97105x126581]	Intervention: Typology [Question ID: 59390][Field ID: 96318x125477]	Intervention: Description [Question ID: 59391][Field ID: 96319x125478]	Intervention: educative element [Question ID: 59393][Field ID: 96322x125481]	Intervention: non-behavioral combination [Question ID: 59394][Field ID: 96323x125482]	Comparator: general [Question ID: 59395][Field ID: 96324x125483]	Comparator: Description [Question ID: 59396][Field ID: 96325x125484]	Outcome: decision [Question ID: 59397][Field ID: 96326x125485]	Outcome: details (Upstream decisions) [Question ID: 60094][Field ID: 97106x126582]	Outcome: details (Travel decisions) [Question ID: 60095][Field ID: 97107x126583]	Outcome: details (Route and mode choice) [Question ID: 60096][Field ID: 97108x126584]	Outcome: details (Usage behaviour) [Question ID: 60097][Field ID: 97109x126585]	Outcome: details (Downstream decisions) [Question ID: 60098][Field ID: 97110x126586]	Outcome: type [Question ID: 60099][Field ID: 97111x126587]	Outcome: description [Question ID: 60100][Field ID: 97112x126588]	Framing: climate framing (keywords used) [Question ID: 60101][Field ID: 97113x126589]	Framing: GHG change measured [Question ID: 60103][Field ID: 97115x126591]	Framing: Percentage of GHG reduction [Question ID: 60104][Field ID: 97116x126592]	Framing: First climate mentioning (page) [Question ID: 60105][Field ID: 97117x126593]	Framing: Additional framing [Question ID: 60106][Field ID: 97118x126594]	Study type: design [Question ID: 60107][Field ID: 97119x126595]	Study type: description [Question ID: 60108][Field ID: 97120x126596]	Study: Study duration [Question ID: 60109][Field ID: 97121x126597]	Study: Sample size (category) [Question ID: 60110][Field ID: 97122x126598]	Study / Results: Sample size study [Question ID: 60116][Field ID: 97128x126604]	Study: Study location [Question ID: 60111][Field ID: 97123x126599]	Study: Study location (description) [Question ID: 60112][Field ID: 97124x126600]	Year of publication	Upstream decisions	Travel decisions	Route and mode choice	Usage behavior	Downstream decisions
	Ja	63892	3428043	A personalized mobility based intervention to promote pro-environmental travel behavior			rayyan-626169908	Ahmed, S. and Adnan, M. and Janssens, D. and Wets, G.		Default question		muhammad.adnan@uhasselt.be	Peer-reviewed article	Private	Everyday mobility	Urban	Adult citizens who have driving license, smartphones and have sufficient knowledge of e-mail based communication.	A1 Translate information A2 Make information visible A3 Provide social reference point C2 Facilitate commitment	Participants received tailored feedback on their travel behavior (Personalized Travel Planning). PTP intervention comprises customized information, a written commitment by participants, provision of information translated to be easily understood, and data on people already behaving in an optimal way. Intervention was provided based on complex data collection and computational framework.	Yes	No	Mixed	The control group did not receive personalized feedback.	Route and mode choice			Public transport use Cycling Walking Shift from car			Actual	Car dependency (Kilometers by car compared to all kilometers travelled), public transport use (in km), active mobility (percentage of distance travelled).	environmental degradation, climate change, air and water pollution, greenhouse gas	Yes	4.25%	1	Health	Field experiment (RCT)	Study consisting of control group and experimental group. Travel diary before intervention and in follow up measurement after intervention. In addition, questionnaire before and after intervention.	One month	< 100	52	Belgium	Hasselt, Belgium	2020	0	0	1	0	0
	Ja	63898	3428047	Is a residential relocation a good opportunity to change people&#39;s travel behavior? Results from a theory-driven intervention study			rayyan-626167410	Bamberg, S.		Default question		sebastian.bamberg@fh-bielefeld.de	Peer-reviewed article	Private	Everyday mobility	Urban	Individuals that recently moved to Stuttgart, Germany.	A2 Make information visible B4 Change option consequences	Personalized schedule information as well as one day free public transportation ticket (micro-incentive) provided shortly (approx. 6 weeks) after residential relocation.	Yes	Yes	Mixed	Mobility behavior before and after the move assessed. Compared between control group (no intervention) and intervention group (with intervention).	Route and mode choice			Public transport use Shift from car			Actual	Actual public transport usage as well as car use (proportion of trips conducted by PT and car).	air pollution, noise, permanent congestion, carbon dioxide emissions, global climate change	No		820	None	Field experiment (RCT)	Experimental group received personalized information (PT schedule) and free one day PT ticket. Control group did not receive intervention. Travel behavior was assessed with 1-day mobility diary before and after individuals moved to new residence (two questionnaire waves).	Approximately 9 months from first to last questionnaire.	100 - 500	169	Germany	Stuttgart, Germany	2006	0	0	1	0	0
	Ja	63899	3428048	Tradable parking permits as a transportation demand management strategy: A behavioural investigation			rayyan-626173906	Bao, H. X. H. and Ng, J.		Default question		hxb20@cam.ac.uk	Peer-reviewed article	Private	Everyday mobility	Urban	Car owners who live in high-rise residential blocks in China	A3 Provide social reference point	Different social norm treatments (colleagues, neighbors and relatives). Participants in nudge conditions were told that their respective reference group decided to sell the car and parking right in favor of public transport.	No	Yes	Control	One control (without nudges) and three experimental treatments (colleagues, neighbors and relatives nudge).	Downstream decisions					Sell existing car	Hypothetical	Decision to sell or keep own car (binary dependent variable).	Traffic congestion and pollution; sustainable urban development	No		1	None	Survey-based experiment	Survey-based experiment with hypothetical tradable parking scheme scenario (market-based instrument). "Nudge" treatment introduced as one of several predictors.	15-19 minutes on average to complete survey experiment depending on group.	100 - 500	415	China	101 large cities in 26 provinces in China (via Amazon TurkPrime)	2022	0	0	0	0	1
	Ja	63902	3428051	Large but diminishing effects of climate action nudges under rising costs			rayyan-626167617	Berger, S. and Kilchenmann, A. and Lenz, O. and Ockenfels, A. and Schlder, F. and Wyss, A. M.		Default question		sebastian.berger@unibe.ch	Peer-reviewed article	Mixed	n/a	n/a	Customers of large European airline. Business travelers are part of the sample.	B1 Change choice defaults	Default option of slider indicating price of carbon offset is varied.	No	No	Other	Other within-subject comparator: Six pre-defined defaults (period of carbon offsetting which is related to price of offsetting)	Usage behavior				Carbon offsetting		Actual	Consumers' choice of offsetting period (shorter offsetting period is related to higher price)	pro-environmental behaviors; climate change mitigation	No		1	None	Field experiment (RCT)	Field experiment with real customers of European airline. Default position of carbon offsetting period is varied.	n/a	> 10,000	11159	Multiple or n/a	No specification of location except for "European airline"	2022	0	0	0	1	0
	Ja	63903	3428052	Give Up Flights? Psychological Predictors of Intentions and Policy Support to Reduce Air Travel			rayyan-626165218	Berneiser, J. M. and Becker, A. C. and Loy, L. S.		Default question	Information only. Included because study is embedded in behavioral science discourse (i.e., salience)	jessica.berneiser@ise.frau	Peer-reviewed article	Private	Leisure / Tourism	n/a	Largely representative sample of German population (quota sample) regarding age, gender, education, income, city size, and geographical region.	A2 Make information visible	Information on environmental / climate effects of aviation (experimental group 1), inequality (experimental group 2), subsidies (experimental group 3)	Yes	No	Control	One control group with general information only. These information were also shown to experimental groups alongside interventions.	Route and mode choice			Less air travel			Hypothetical	Intention to avoid flights	climate change; global warming; decarbonizing; greenhouse gas emissions	No		1	None	Survey-based experiment	Online survey with between-subjects experimental factor (control condition vs. three experimental conditions with different information). Intention to avoid flights as outcome.	One month (no information on average time to take survey)	1,000 - 3,000	2530	Germany	Online study	2022	0	0	1	0	0
	Ja	63904	3428053	Nudging people towards more sustainable residential choice decisions: an intervention based on focalism and visualization			rayyan-626169247	Bhattacharyya, A. and Jin, W. and Le Floch, C. and Chatman, D. G. and Walker, J. L.		Default question	Outcomes related to travel mode choice and commuting time. However, main outcome is residential location choice which is operationalized by these measured.	abhinavbhattacharyya@berkeley.edu	Peer-reviewed article	Private	n/a	n/a	Individuals which planned change in residential location; recruited via three rental websites (rent.com, zillow.com and Craigslist).	A1 Translate information A2 Make information visible	Visualization intervention: Respondents were asked to think about the changes they want to see in their lives; Focalism intervention: Intervention to think about true preferences by asking participants to think about time spent on different activities (including feedback and visualization).	Yes	No	Mixed	Pre-/Post-Surveys as well as one control group without intervention treatment.	Upstream decisions	Residential location					Actual	Stated weekly time for commuting; travel mode choice reported for work and leisure activities. Operationalization to assess impact on residential location choice. Thus, intervention targeting upstream decision of residential choice; wellbeing (not extracted)	sustainable travel	No		373	Health	Survey-based experiment	Two-stage, web-based survey (pre-move and post-move) in combination with three groups (control group, focalism intervention, visualization intervention)	Three months	100 - 500	184	Multiple or n/a	Online study; likely with participants in the US according to websites used and location of authors	2019	1	0	0	0	0
	Ja	63908	3428057	Understanding modern energy policy: An evaluation of RPS mandates and behavioral nudges			rayyan-626174328	Brannan, Deborah Lynn Baker		Default question	Chapter 2 relevant	n/a	Thesis / dissertation	Private	Everyday mobility	Urban	Car owners in Boulder, Colorado	A2 Make information visible	Real-time information display providing feedback on fuel consumption.	Yes	No	Mixed	Control group without intervention in combination with two measurement points.	Usage behavior				Fuel efficient driving		Actual	Fuel efficient driving (measured by actual fuel consumption)	Carbon dioxide emissions, air pollutants	No		39	Both	Field experiment (RCT)	Before-After measurement in two week field study. Intervention group received fuel feedback device after week 1. Surveys at beginning and end to measure fuel efficiency.	Two weeks	100 - 500	116	United States	Boulder, Colorado	2012	0	0	0	1	0
	Ja	63912	3428061	Reduced Travel Emissions Through a Carbon Calculator with User-friendly Environmental Data			rayyan-626170957	Bulson, E. E. and Kontar, W. and Ahn, S. and Hicks, A.		Default question		hicks5@wisc.edu	Report / white paper	Private	Everyday mobility	Urban	Individuals in Madison, Wisconsin over the age of 18 and with internet access.	A1 Translate information A2 Make information visible	Carbon calculator providing information and feedback on travel-related emissions. Also translates emissions in tangible dimension (cheeseburgers)	Yes	No	Pre/Post	Two surveys before and after the intervention.	Route and mode choice			Drive EV Public transport use Cycling Walking Shift from car			Actual	Self-reported mode choice before and after carbon calculator use.	carbon-intensive modes of transport; greenhouse gas emissions	Yes	4.5	1	None	Field experiment (other)	Field experiment with pre/post measurement and intervention (carbon calculator).	Three months	< 100	37	United States	Madison, Wisconsin, United States	2023	0	0	1	0	0
	Ja	63914	3428063	Nudging When the Descriptive Norm Is Low: Evidence from a Carbon Offsetting Field Experiment			rayyan-626169280	Carattini, Stefano and Blasch, Julia		Default question		scarattini@gsu.edu	Report / white paper	Professional	n/a	n/a	Participants of annual conference of the European Association of Environmental and Resource Economics	A3 Provide social reference point Intervention: Other[Follow-up: Social identity priming]	Treatment 1: Social norm treatment highlight other participants' efforts to offset GHG emissions and leading role of conference (no explicit numbers). Treatment 2: Social identity treatment priming participants' social identity as environmental and resource economists via different questions	Yes	No	Control	Neutral control group	Usage behavior				Carbon offsetting		Actual	Purchase of carbon offsets (only average treatment effects for all data extracted as main outcome).	climate crisis, climate-friendly behaviors, greenhouse gas emissions	No		2	None	Field experiment (RCT)	Randomized controlled trial featuring booking platform for conference	Data collection during two years (two conferences)	500 - 1,000	912	Multiple or n/a	Online	2020	0	0	0	1	0
	Ja	63915	3428064	Enhancing the effectiveness of travel awareness campaigns via the inclusion of theoretical-based content			rayyan-626163721	Carreno, M. and Gauce, K. and Welsch, J.		Default question	Results extracted based on text. Slight deviations in table.	m.carreno@napier.ac.uk	Conference proceedings	Private	Everyday mobility	Urban	Participants approached while leaving car park	A1 Translate information A2 Make information visible	Information material which is tailored to participants' stage of decision making (Max-SEM group). In addition, second treatment group with standard information for all (Standard group)	Yes	No	Mixed	Control group without intervention and baseline	Travel decisions		Reduce trip frequency				Actual	Self-reported car driving trip frequency for trips into Hammersmith. Stage position (decision-process model) not extracted since it is not in focus of review.	sustainable travel modes	No		880	None	Field experiment (RCT)	Field experiment relying on two questionnaires at beginning and end of study as well as information material sent to participants as intervention	14 days between sending information booklets and second questionnaire	100 - 500	148	United Kingdom	London Borough of Hammersmith and Fulham, UK	2011	0	1	0	0	0
	Ja	63916	3428065	A Large Scale, App-Based Behaviour Change Experiment Persuading Sustainable Mobility Patterns: Methods, Results and Lessons Learnt			rayyan-626167620	Cellina, F. and Bucher, D. and Mangili, F. and Simao, J. V. and Rudel, R. and Raubal, M.		Default question	One in person meeting, which however is not in focus of intervention program.	francesca.cellina@supsi.ch	Peer-reviewed article	Private	Everyday mobility	n/a	Voluntary citizens across Switzerland (Zurich and Canton Ticino)	A2 Make information visible A3 Provide social reference point C2 Facilitate commitment Gamification	GoEco! mobile app anchored in transtheoretical model for behavior change: feedback, information on alternative routes, goal setting, trophies and badges	Yes	No	Mixed	Control group only using tracker app to collect mobility data. In addition, baseline and post-intervention mobility data collection.	Route and mode choice			Public transport use Cycling Walking Shift from car			Actual	CO2 emissions per km and average energy consumption per km (main outcomes). Further analysis refer to specific regularly travelled routes (not extracted)	CO2	Yes	n/a	1	None	Field experiment (RCT)	Randomized controlled trial with control app and data collection via app	One year	< 100	52	Switzerland	Zurich, Ticino, Switzerland	2019	0	0	1	0	0
	Ja	63919	3428068	Nudging Drivers to Safety: Evidence from a Field Experiment			rayyan-626169213	Choudhary, V. and Shunko, M. and Netessine, S. and Koo, S.		Default question	Primarily safety framing. However, pollution also mentioned.	vivek.choudhary@ntu.edu.sg	Peer-reviewed article	Private	Everyday mobility	n/a	Indian car drivers	A2 Make information visible	Feedback from driving app on driving behavior: personal best, personal average, and last score performance. Delivered via push notifications.	Yes	No	Mixed	Control group without intervention. Measurement before and after treatment. Difference-in-difference analysis.	Usage behavior				Fuel efficient driving		Actual	Driving score calculated from driver logs (e.g., based on speed).	Pollution	No		4196	Health	Field experiment (RCT)	Feedback from driving app. Comparison of four groups: Control group vs. personal best, personal average, and last score performance nudges.	7 months	1,000 - 3,000	1069	India	India, different locations	2022	0	0	0	1	0
	Ja	63920	3428069	Labels as nudges? An experimental study of car eco-labels			rayyan-626167584	Codagnone, C. and Veltri, G. A. and Bogliacino, F. and Lupiaez-Villanueva, F. and Gaskell, G. and Ivchenko, A. and Ortoleva, P. and Mureddu, F.		Default question	Companion article also reviewed. Only laboratory experiment considered given that outcome of online experiment is Willingness to Pay.	flupianez@uoc.e	Peer-reviewed article	Private	Everyday mobility	n/a	Participants at London School of Economics and Political Science Behavioural Lab (Convenience Sample)	A1 Translate information A2 Make information visible	Car labels providing and simplifying different information attributes: CO2 emission classification (vertical and horizontal), type of emissions classification (within same class vs. all cars vs. mix), running costs, lost saving compared to best vehicle in class, information on CO2 taxation.	Yes	No	Control	Current UK car label	Upstream decisions	Shift to EV Shift to small / efficient car					Hypothetical	Choice of specific vehicle (discrete choice task). Calculated emissions "score" of environmental choice. Additional cognitive variables as well as fuel economy score assessed which are not extracted.	CO2 emissions, eco-friendliness	No		404	None	Lab experiment	Computer based lab experiment. Between-subjects design with repeated measures.	18 minutes	100 - 500	403	United Kingdom	London School of Economics and Political Science Behavioural Lab	2016	1	0	0	0	0
	Ja	63921	3428070	The impact of abstract vs. concrete feedback design on behavior - Insights from a large eco-driving field experiment			rayyan-626166227	Dahlinger, A. and Wortmann, F. and Ryder, B. and Gahr, B.		Default question		andre.dahlinger@unis	Conference proceedings	Professional	n/a	n/a	Professional drivers of a road assistance service company.	A1 Translate information A2 Make information visible	Fuel consumption displays informed by construal level theory. Control group (no feedback) vs. concrete feedback (color scales based on different driving parameters) vs. abstract feedback (leaves growing with eco-driving).	Yes	No	Control	Control group (neutral feedback, data unrelated to eco-driving)	Usage behavior				Fuel efficient driving		Actual	Fuel consumption during driving	CO2-emission; negative externalities; eco-friendly driving style	No		1	None	Field experiment (RCT)	Randomized controlled field trial with baseline and treatment phase. Treatment phase including three groups. Two surveys to collect data complemented by fuel information (outcome) from car sensors.	Eight weeks treatment phase	< 100	56	Switzerland	Switzerland	2018	0	0	0	1	0
	Ja	63922	3428071	Sustainable behaviour at work: How message framing encourages employees to choose electric vehicles			rayyan-626173159	Decrinis, L. and Freibichler, W. and Kaiser, M. and Sunstein, C. R. and Reisch, L. A.		Default question		lde.msc@cbs.dk	Peer-reviewed article	Professional	n/a	n/a	Employees of large German car manufacturer (Porsche)	A1 Translate information A2 Make information visible	Framing of messages in e-mails (8 months before shift) as well as pop-up notifications (in car configurator ECC): Control group (neutral messages) vs. emotional frame (affective messaging) vs. normative frame (environment) vs. gain frame (cost savings).	Yes	No	Control	Control group	Upstream decisions	Shift to EV					Actual	Employees' adoption of EVs as their company car or leasing car (EVs including PHEVs as well as only BEV).	climate change, environmental degradation, sustainability	Yes		5650	None	Field experiment (RCT)	Randomized controlled trial in real world setting. 4 x 4 between-subjects design with 16 combinations of control and / or treatment conditions.	3 months (plus 7 months pilot field study)	100 - 500	170	Germany	Germany	2023	1	0	0	0	0
	Ja	63923	3428072	Can we hope for a collective shift in electric vehicle adoption? Testing salience and norm-based interventions in South Tyrol, Italy			rayyan-626160150	DellaValle, N. and Zubaryeva, A.		Default question		nives.dellavalle@eurac.edu	Peer-reviewed article	Private	Everyday mobility	n/a	Participants in Southern Tyrol	A1 Translate information A2 Make information visible A3 Provide social reference point	"Salience" treatment: Information on life-time costs are provided and translated into simple bar charts; "Norm" treatment: reference to descriptive norm provided.	Yes	No	Control	"Baseline" comparator group without intervention	Upstream decisions	Shift to EV					Hypothetical	Hypothetical choice of EV in online experiment	greenhouse gas emissions, CO2, environment, air pollution	No		46	None	Survey-based experiment	Online survey experiment	n/a	500 - 1,000	591	Italy	South Tyrol, Italy	2019	1	0	0	0	0
	Ja	63924	3428073	Modeling the Propensity to Use a Sustainable Mode in the Context of a Program of Voluntary Change in Travel Behavior			rayyan-626168573	di Teulada, B. S. and Bhat, C. R. and Meloni, I.		Default question	Both studies analyzed together (626166816 and 626168573). 626168573 as leading for biographical information.	b.sanjust@gmail.com	Peer-reviewed article	Mixed	Everyday mobility	Urban	Citizens from Cagliari travelling daily along the corridor of a light rail.	A2 Make information visible	Personalized travel planning (PTP) intervention: descriptive information section and feedback section on own behavior.	Yes	No	Pre/Post	Before (week 1) vs. after (week 2) PTP intervention comparison.	Route and mode choice			Public transport use			Actual	Main outcome: Probability of choosing light rail. Measured with activity tracker ("activity locator"). Other outcomes (e.g., car use, number of trips) reported but not extracted as they are not primary outcomes.	sustainable mobility, greenhouse gas emissions	No		11	None	Field experiment (other)	Field experiment with pre/post design	Two weeks	100 - 500	109	Italy	Cagliari, Italy	2014	0	0	1	0	0
	Ja	63925	3428074	Making Small Numbers Count: Environmental and Financial Feedback in Promoting Eco-driving Behaviours			rayyan-626168007	Dogan, E. and Bolderdijk, J. W. and Steg, L.		Default question		ebru.dogan@vedecom.fr	Peer-reviewed article	Private	Everyday mobility	n/a	Participants in the Netherlands owning a driver's license	A2 Make information visible	Feedback on environmental or financial savings of eco-driving.	Yes	No	Control	Control group without information.	Usage behavior				Fuel efficient driving		Hypothetical	Intention to adopt eco-driving behaviors (six sub-behaviors) as primary outcome.	sustainable future, energy consumption, environment	No		413	Other	Survey-based experiment	Online questionnaire study. Different eco-driving behaviors were described (e.g., driving below speed limit). Participants were assigned into one of three groups (control vs. one of the interventions).	n/a	100 - 500	305	Netherlands	Netherlands (Online study)	2014	0	0	0	1	0
	Ja	63927	3428076	can the concept of nudging be used to promote sustainable consumer behavior?: the influence of using dynamic social norms on consumers&#39; travel behavior and the			rayyan-626160141	Dreler, M. B. M.		Default question		n/a	Thesis / dissertation	Professional	n/a	n/a	Convenience sample (different nationalities and age groups)	A3 Provide social reference point	In treatment groups, participants were informed about dynamic norms of colleagues to use train instead of air travel.	No	No	Control	Control group without dynamic norm intervention.	Route and mode choice			Less air travel			Hypothetical	Hypothetical choice of train vs. flight for long-distance trip.	climate change, global warming, greenhouse gas emissions	No		1	Health	Survey-based experiment	Online survey experiment using qualtrics. Between-subjects design with control group (no dynamic norm) and treatment group (dynamic norm).	6 weeks field time	100 - 500	133	Multiple or n/a	Online study (mostly German citizens as participants)	2022	0	0	1	0	0
	Ja	63928	3428077	Effects of providing total cost of ownership information on consumers&#39; intent to purchase a hybrid or plug-in electric vehicle			rayyan-626163204	Dumortier, J. and Siddiki, S. and Carley, S. and Cisney, J. and Krause, R. M. and Lane, B. W. and Rupp, J. A. and Graham, J. D.		Default question		jdumorti@iupui.edu	Peer-reviewed article	Private	n/a	n/a	US citizens over the age of 18, with valid driver's license, intending to purchase new vehicle within next two years, intending to purchase small / mid sized vehicle or small SUV	A1 Translate information A2 Make information visible	Providing information on fuel savings as well as total cost of ownership and translating them in simple label	Yes	No	Control	Control group with all information except monthly fuel savings and total cost of ownership	Upstream decisions	Shift to EV					Hypothetical	Hypothetical choice of (electric / hybrid) car (pick first choice for possible purchase) and rank of remaining cars according to preference.	energy efficiency, environmental protection, energy consumption	No		71	Other	Survey-based experiment	Online survey experiment with three groups: Control group vs. treatment 1 (five year fuel savings) vs. treatment 2 (five year fuel savings + monthly total cost of ownership)	Less than one month field time (late October to early November 2013), online survey.	3,000 - 5,000	3199	United States	United States, multiple cities and states (online)	2015	1	0	0	0	0
	Ja	63929	3428078	EcoChallenge: A race for efficiency			rayyan-626162639	Ecker, R. and Holzer, P. and Broy, V. and Butz, A.		Default question		ronald.ecker@bmw.de	Conference proceedings	Private	Everyday mobility	Urban	Test engineers with special license to drive vehicles	A2 Make information visible A3 Provide social reference point Gamification	"EcoChallenge" driving display providing acceleration / deceleration advice, current ranking compared to other users as well as challenge history	Yes	No	Pre/Post	Comparison with baseline driving before the challenge	Usage behavior				Fuel efficient driving		Actual	Driving behavior in terms of overall points (extracted as primary outcome) as well as different eco-driving attributes	fuel consumption, ecological awareness	No		91	Other	Field experiment (other)	Field study with two measurement points (baseline and challenge measurement).	n/a	< 100	36	Germany	Munich, Germany	2011	0	0	0	1	0
	Ja	63930	3428079	Consumer attitudes and preferences on holiday carbon footprint information in the Netherlands			rayyan-626161222	Eijgelaar, E. and Nawijn, J. and Barten, C. and Okuhn, L.		Default question	Only final pilot study relevant as other studies are related to outcomes such as preferences and perceived importance.	eijgelaar.e@nhtv.nl	Peer-reviewed article	Private	Leisure / Tourism	n/a	Adult Dutch nationals approached in front of Amsterdam central station	A1 Translate information A2 Make information visible	Carbon label ranking from A to H	Yes	No	Control	Control group without carbon label	Travel decisions		Reduce trip frequency				Hypothetical	Intention (likelihood) of booking package holiday travel package (incl. long-distance flight) based on five-point Likert scale	CO2 emissions, greenhouse gas emissions, mitigation	No		398	None	Field experiment (other)	Experiment with control group and hypothetical travel choice relying on real tourists in the field.	One day	100 - 500	100	Netherlands	Amsterdam Central Station, Netherlands	2016	0	1	0	0	0
	Ja	63931	3428080	Nudging Air Travellers towards Carbon Offsetting: The Impact of an Opt-Out Default on the Offsetting Rate			rayyan-626169195	Eslaminassab, A. and Ehmer, H.		Default question		Hansjochen.ehmer@iu.org	Conference proceedings	Private	Leisure / Tourism	n/a	Convenience sample for online study	B1 Change choice defaults	Changing default of carbon offsetting in flight booking process from opt-in to opt-out	No	No	Control	Control condition with opt-in default (no carbon offsetting selected as default)	Usage behavior				Carbon offsetting		Hypothetical	Hypothetical choice of carbon offset or no carbon offset	environmental harm, environmental damage	No		271	None	Survey-based experiment	Survey-based online experiment with hypothetical flight booking decision. Participants were randomly assigned to opt-in or opt-out conditions and had to choose flight with or without offsetting accordingly	One month field time	100 - 500	220	Multiple or n/a	Online study / no information provided	2021	0	0	0	1	0
	Ja	63932	3428081	The role and limits of strategic framing for promoting sustainable consumption and policy			rayyan-626171443	Fesenfeld, L. P. and Sun, Y. X. and Wicki, M. and Bernauer, T.		Default question		lukas.fesenfeld@gess.ethz.ch	Peer-reviewed article	Private	Everyday mobility	n/a	Participants from Germany, US and China. Representative panel sample.	A1 Translate information A2 Make information visible	Strategic framing of behavior in terms of wildlife habitat, global climate, local environment or human health	Yes	No	Control	Control group with unrelated text on car usage	Travel decisions Route and mode choice		Reduce trip frequency	Shift from car			Hypothetical	Intention to reduce personal driving distance with fossil fuel cars (scale from 0 to 100 percent). Other outcomes (e.g., policy acceptance, willingness to pay) not relevant.	sustainability, environmental impact, greenhouse gas emissions, climate change	No		1	Health	Survey-based experiment	Survey based online experiment with professional panel sample in three countries. Control group and four treatment groups.	14-18 minutes survey time; approximately 3 weeks field time	5,000 - 10,000	9750	Multiple or n/a	Samples in Germany, United States, and China (online study)	2021	0	1	1	0	0
	Ja	63933	3428082	Nudging adoption of electric vehicles: Evidence from an information-based intervention in Nepal			rayyan-626169194	Filippini, M. and Kumar, N. and Srinivasan, S.		Default question		suchitas@ethz.ch	Peer-reviewed article	Private	Everyday mobility	Urban	Motorcycle buyers in Kathmandu valley, Nepal	A1 Translate information A2 Make information visible	Providing information on (1) costs, (2) air pollution (simplified through smiling icons), or (3) mortality effects illustrated by a child wearing a face mask (affective treatment).	Yes	No	Control	Control group without additional intervention	Upstream decisions	Shift to EV					Hypothetical	Stated choice to purchase electric motorcycle (!) compared to similar petrol-fueled motorcycle.	climate change, air pollution, greenhouse gas emissions	No		1	Health	Survey-based experiment	Survey-based experiment with four groups (control group without additional information) and three treatment groups with hypothetical choice of electric motorcycle as outcome. Conducted as computer assisted personal interviews (CAPI).	Three weeks data collection; Questionnaire duration on average 22 minutes	1,000 - 3,000	1965	Nepal	Kathmandu valley, Nepal	2021	1	0	0	0	0
	Ja	63934	3428083	The effects of ecolabels on environmentally- and health-friendly cars: an online survey and two experimental studies			rayyan-626163128	Folkvord, F. and Veltri, G. A. and Lupiez-Villanueva, F. and Tornese, P. and Codagnone, C. and Gaskell, G.		Default question	Two experiments relevant (small cars vs. large cars). Treated as one study due to joint recruiting of participants and same methodology. Results and interpretation based on tables. Additional survey not relevant because of outcome.	ffolkvord@open-evidence.com	Peer-reviewed article	Private	Everyday mobility	n/a	Online participants in several countries	A1 Translate information A2 Make information visible	Options varied on four attributes: price (surplus), EULES label (indicating environmental-friendly cars), EULES message (benefits in written form), CO2 label	Yes	Yes	Other	Within-subject discrete choice experiment. Participants were able to choose between same model - with labels or without labels	Upstream decisions	Shift to small / efficient car					Hypothetical	Hypothetical choice of car (same model). Small car (outcome 1 / experiment 1) vs. large cars (outcome 2 / experiment 2).	emission reduction, Co2 emission, greenhouse gas emissions	No		884	Health	Survey-based experiment	Discrete choice experiment with participants choosing between cars with varying information and labels. Each respondent made choices between 10 pairs of cars.	One month field time	3,000 - 5,000	3200	Multiple or n/a	Eight countries (online study): Germany, Ireland, Italy, Netherlands, Spain, UK, Czech Republic and Lithuania	2020	1	0	0	0	0
	Ja	63935	3428084	Nudging Commuters to Increase Public Transport Use: A Field Experiment in Rotterdam			rayyan-626169207	Franssens, S. and Botchway, E. and de Swart, W. and Dewitte, S.		Default question		samuel.franssens@renne	Peer-reviewed article	Mixed	Everyday mobility	Urban	Commuters in Rotterdam, Netherlands using busses for commuting. Overall public transport use (also private) used as output.	A3 Provide social reference point	Social labelling intervention: Free travel card holder highlighting environmental-friendliness of public transport and social desirability	No	No	Mixed	Control group with standard card holder (distributed on other lines). Two measurement points in week before and week after intervention.	Route and mode choice			Public transport use			Actual	Public transport use (change in usage before vs. after the intervention between lines)	Environmental problems, air pollution, climate change	No		1	Safety	Field experiment (other)	Two groups (social message card holder vs. neutral card holders) of card holders distributed in different bus lines. Pre/Post measurement of public transport usage on lines complemented by surveys.	One week (intervention). Data analysis	3,000 - 5,000	4000	Netherlands	Rotterdam, Netherlands	2021	0	0	1	0	0
	Ja	63939	3428017	The Average Fuel-Efficiency Fallacy: Overestimation of Average Fuel Efficiency and How It Can Lead to Biased Decisions			rayyan-626159488	Gamliel, E. and Peer, E.		Default question	Only Study 2 relevant; Study 1: wrong outcome (preference only), Study 3: wrong outcomes (preference, willingness to pay)	eyalg@ruppin.a	Peer-reviewed article	Private	Everyday mobility	n/a	US residents recruited via MTurk	A1 Translate information	Fuel efficiency of cars was displayed as Gallons per 100 miles instead of miles per gallon. In one sub-condition, participants received small monetary incentives for correct choices.	Yes	No	Control	Control condition with miles per gallon fuel efficiency information (standard for US)	Upstream decisions	Shift to small / efficient car					Hypothetical	Hypothetical decision regarding which car participants would want to purchase	Environmental damages	No		1	Other	Survey-based experiment	Three conditions: MPG condition (fuel efficiency of cars in miles per gallon), GPM (gallons per 100 miles), and both. Participants were assigned to one condition and shown four pairs of cars which were equivalent on all dimensions except fuel efficiency. Participants indicated intention to purchase on of the two cars. In one subcondition, participants received small monetary incentive for correct…	n/a	500 - 1,000	708	United States	United States (Online)	2017	1	0	0	0	0
	Ja	63940	3428088	Can Social Comparisons and Moral Appeals Induce a Modal Shift Towards Low-Emission Transport Modes?			rayyan-626160134	Gessner, J. and Habla, W. and Wagner, U. J.		Default question	Intervention in professional context but spill-over to private context (mobility budget)	jgessner@mail.uni-mannheim.de	Report / white paper	Mixed	Everyday mobility	n/a	Employees of a large German company with a mobility budget scheme	A2 Make information visible A3 Provide social reference point	E-mail message delivering treatments. Social comparison treatment: Descriptive and injunctive norms to reduce car use. Social comparison with feedback on own behavior compared to others. Moral appeal treatment: Additional moral appeal and information on necessity of change.	Yes	No	Mixed	Control group (general information on mobility budget) as well as pre/post comparison	Travel decisions Route and mode choice		Reduce trip frequency	Use car sharing Use micro-mobility Public transport use Shift from car			Actual	Expenditure and use of different transport modes in context of mobility budget	CO2 emissions, climate-friendly modes of transport	No		2	None	Field experiment (RCT)	Randomized field experiment with control and two treatment groups (social comparison and combined social comparison and moral appeal). Eight weeks of bi-weekly e-mail messages.	8 weeks intervention period	100 - 500	341	Germany	Germany (multiple locations)	2023	0	1	1	0	0
	Ja	63941	3428014	Assessing the impact of normative messages in encouraging the use of sustainable mobility. An experimental study			rayyan-626159253	Giubergia, D. and Piras, F. and Tuveri, G. and Sottile, E. and Meloni, I.		Default question		daniele.giubergia@iusspavia.it	Peer-reviewed article	Professional	Everyday mobility	Urban	Individuals who declared to commute by car	A2 Make information visible A3 Provide social reference point	Personalized travel plan including alternative to car and information on journey time, monetary costs, CO2 emissions and calories burned. Complemented by normative messages (descriptive, injunctive, combinations) based on specific group.	Yes	No	Control	Control group without persuasive message	Route and mode choice			Public transport use Cycling Walking Shift from car			Hypothetical	Intention to switch to recommended transport mode for commuting (only overall results extracted)	climate change, harmful externalities	No		1	Health	Field experiment (RCT)	Experiment with intention to shift mode as outcome (assessed with questionnaire). Five groups: Control group (no persuasive message), descriptive norm, injunctive norm, descriptive and then injunctive norm, injunctive then descriptive norm.	Three months for final step (PTP delivery and questionnaire)	500 - 1,000	577	Italy	Cagliari, Italy	2023	0	0	1	0	0
	Ja	63943	3428090	Framing Effects on Hypothetical Use of Public Transportation: A Time Cost Demand Analysis			rayyan-626164929	Hack, G. O. and DeLeon, I. G. and Bonner, A. C. and Weinsztok, S. C. and Dallery, J. and Berry, M. S.		Default question		gohack@ufl.edu	Peer-reviewed article	Private	Everyday mobility	n/a	US residents over the age of 18	A1 Translate information	Additional framing text briefly describing negative environmental consequences of atmospheric emissions	Yes	No	Other	Within-subject design: Randomized order of neutral vs. framed condition for each participant	Route and mode choice			Public transport use			Hypothetical	Participants self-reported percent of trips for which they would use public transport	Climate change, emissions, greenhouse gas emissions	No		534	None	Survey-based experiment	Online survey (Prolific / Qualtrics) with two versions of text / neutral vs. climate framing) presented to participants in randomized order. Intention to use public transport for hypothetical trip to a friend as outcome. Scenario included using car immediately or waiting a varying amount of time for public transport.	15 minutes	< 100	61	United States	Unites States (online)	2023	0	0	1	0	0
	Ja	63944	3428091	How information on emissions per Euro spent can influence leisure travel decisions			rayyan-626165892	Hagedorn, T. and Wessel, J.		Default question		thomas.hagedorn@uni-muenster.de	Peer-reviewed article	Private	Leisure / Tourism	n/a	German citizens from Münster, participating online (participants from all social groups)	A1 Translate information A2 Make information visible	Providing CO2 information in different indicators (absolute kg, g/€ spent, g/km). In addition, general CO2 information between first and second part of experiment for all participants.	Yes	No	Mixed	First phase of experiment without CO2 information	Travel decisions		Reduce trip frequency Eco-conscious destination choice				Hypothetical	Choice of destination or not travelling at all	CO2 emissions, environment, carbon dioxide, greenhouse gas emissions.	No		570	None	Survey-based experiment	Online discrete choice experiment with three groups. Two choice sets (Amsterdam/Brussels and Paris/Barcelona). Different indicators: kg emissions, g/km, g/€, Participants indicate which destination they prefer or not to travel at all. Additional intervention: first choices without general CO2 information, second part after general CO2 information.	Two weeks field time	100 - 500	306	Germany	Münster, Germany (online)	2022	0	1	0	0	0
	Ja	63947	3428094	Extending the theory of planned behavior to predict and nudge toward the subscription to a public transport ticket			rayyan-626164487	Hauslbauer, A. L. and Schade, J. and Drexler, C. E. and Petzoldt, T.		Default question		andrea.hauslbauer@tu-dresden.de	Peer-reviewed article	Professional	Everyday mobility	Urban	Adults working at university or likely to start soon; subsample which already possesses job ticket	A3 Provide social reference point B1 Change choice defaults	Default nudge (pre-selected job ticket), social nudge (76% of future colleagues subscribed to ticket) or combination of both treatments	No	No	Control	Control group without any nudge	Upstream decisions	Purchase public transport pass					Hypothetical	Hypothetical choice of job ticket	greenhouse gas emissions, environmental concern	No		1	Health	Survey-based experiment	Survey based experiment mimicking job contract. Participants were randomly assigned in groups (control group and 3 treatment groups). Selection of job ticket as outcome.	n/a	100 - 500	373	Germany	Dresden, Germany	2022	1	0	0	0	0
	Ja	63948	3428095	Nudging for brekraftig transport. Kan rd asfalt skape mer sykkelbruk?			rayyan-626169224	Herns, M. G.		Default question	Observational study with low internal validity. Intervention also based on investments in cycling infrastructure. Included in line with objective of comprehensive map.	n/a	Thesis / dissertation	Private	Everyday mobility	Urban	Cyclists in Norway	A1 Translate information	Introduction of red-painted cycling lanes, explicitly described as Nudge	No	No	Mixed	Pre/post measure in test area with red cycling tracks and control area without change.	Route and mode choice			Cycling			Actual	Video counts of number of cyclists	CO2 emissions,	No		2	Health	Field experiment (other)	Observational study using red painted cycling tracks as test area	One year			Norway	Oslo, Norway	2018	0	0	1	0	0
	Ja	63952	3428099	Quantified Traveler: Travel Feedback Meets the Cloud to Change Behavior			rayyan-626170733	Jariyasunant, J. and Abou-Zeid, M. and Carrel, A. and Ekambaram, V. and Gaker, D. and Sengupta, R. and Walker, J. L.		Default question		rajasengupta@berkeley.edu	Peer-reviewed article	Private	Everyday mobility	Urban	UC Berkeley affiliates (e.g., students)	A2 Make information visible A3 Provide social reference point	Website interface providing feedback and social comparison on actual mobility behavior	Yes	No	Pre/Post	Data collection via app	Route and mode choice			Public transport use Cycling Walking Shift from car			Actual	Travel behavior captured by app (primary outcome, intentions not extracted as actual behavior got collected)	CO2	No		109	Health	Field experiment (other)	Field experiment testing Quantified Traveler program with pre/post design	Three weeks	< 100	78	United States	San Francisco Bay Area	2015	0	0	1	0	0
	Ja	63953	3428100	Incentive Mechanisms for Societal Networks: Influencing Behavior in Transportation Systems and Organizational Processes			rayyan-626166677	Jeong, Min-Wook		Default question	Monetary rewards which are, however, indirect and can also be redeemed in lottery.	n/a	Thesis / dissertation	Professional	Everyday mobility	Urban	Commuters in Singapore	A3 Provide social reference point B4 Change option consequences Gamification	Travel smart rewards program that provides status levels, social reference points via information on friends as well as points for PT use and shift to off-peak hours. Points can be redeemed in lottery or transferred to bank account (option consequences, micro-incentives). Impact of micro-incentives analyzed separately.	No	Yes	Pre/Post	Comparison of transport mode choice before and after individual adoption of travel smart rewards program	Route and mode choice			Public transport use			Actual	Shifting public transport use from peak hours as well as additional public transport use. Extraction of results limited to changes in public transport use overall.	greenhouse gas emission, environmental effects	No		6	Other	Field experiment (other)	Field experiment with data collection via app over the course of the study	> 3 years	> 10,000	346.946	Singapore	Singapore	2016	0	0	1	0	0
	Ja	63954	3428101	GOAL FRAMING IN SMART CHARGING-INCREASING BEV USERS&#39;CHARGING FLEXIBILITY WITH DIGITAL NUDGES			rayyan-626165282	Jung, D. and Schaule, E. and Weinhardt, C.		Default question	Change author to Julian Huber for final database. Context = private because intervention is provided in private context. However, one scenarios requires preparation for commuting.	julian.huber@fzi.de	Conference proceedings	Private	Everyday mobility	n/a	Participants from German forums and social media groups on electric mobility (most participants are BEV owners)	A1 Translate information A2 Make information visible	Framed messages on importance of charging flexibility (environmental vs. social vs. cost framing)	Yes	No	Control	Control group without additional message	Usage behavior				Environmentally friendly charging		Hypothetical	Choice of (hypothetical) charging preferences in mock up app.	sustainable mobility, emissions, climate-friendly	No		2	Other	Survey-based experiment	Survey-based online experiment with mock-up charging app interface. Participants assigned to control vs. three treatment groups (environmental, social, cost). Charging preferences in different charging scenarios (home, work, shopping center) measured.		100 - 500	164	Germany	Germany (online)	2019	0	0	0	1	0
	Ja	63955	3428102	Financial and symbolic incentives promote &#39;green&#39; charging choices			rayyan-626164654	Kacperski, C. and Kutzner, F.		Default question	Only symbolic incentive behaviorally informed but separately analyzed from financial incentive.	kacperski@uni-mannheim.de	Peer-reviewed article	Private	Everyday mobility	n/a	German students	A1 Translate information A2 Make information visible	Control group (no additional information) vs. symbolic incentive (information on CO2, translation of information in coffee cups, information that "saved" CO2 would be compensated) vs. financial incentive (information on cost difference, increase in cost would be deducted from monetary compensation). Only symbolic intervention is behaviorally-informed.	Yes	Yes	Control	Control group without additional information (only green vs. fast route).	Usage behavior				Environmentally friendly charging		Hypothetical	Choice of "green" vs. "fastest" route (determined by charging differences!), time differences operationalized by real world task	greenhouse gas emissions, CO2 emissions	No		151	None	Lab experiment	Laboratory experiment with real-life time cost "driving task". Three groups randomly assigned (control group vs. two intervention groups). Choice of route (depending on charging) as outcome. Variation of symbolic and financial incentives between participants.	n/a	100 - 500	173	Germany	Mannheim / Heidelberg, Germany	2020	0	0	0	1	0
	Ja	63958	3428104	Nudging employees for greener mobility A field experiment			rayyan-626169218	Kirakozian, A. and Chiappini, R. and Arfaoui, N.		Default question		ankinee.kirakozian@univ-lorraine.fr	Report / white paper	Professional	Everyday mobility	n/a	Employees of 89 French firms (public and private)	A1 Translate information A2 Make information visible A3 Provide social reference point	Six intervention group: 1: social comparison nudge (comparison with others); 2: change in visual presentation regarding availability of transport infrastructure; 3: risk of loss nudge (health, time, money framing); 4: moral norm activation (moral appeal nudge); 5: combination of risk of loss and moral appeal nudges (policy mix); 6: financial incentive (Not considered behaviorally-informed interve…	Yes	No	Mixed	Control group (on level of company) without intervention analyzed in difference-in-difference approach over time	Travel decisions Route and mode choice Usage behavior		Telecommuting	Public transport use Cycling Walking Shift from car	Carpooling		Actual	Mode choice reported by participants for commuting (share of polluting vehicles in weekly trips of individuals). Main outcomes reported regarding impact on polluting vehicles, cycling and public transport extracted. Effects over time not extracted.	greenhouse gases, global emission, threat to both climate and health	Yes	1435 tons per week	2	Health	Field experiment (RCT)	Field trial with randomized interventions on company level. Employees' transport mode choice as outcome	54 weeks	500 - 1,000	845	France	Hauts-de-France region, France	2023	0	1	1	1	0
	Ja	63959	3428009	Anticipated changes to quality of life and the impact of divergent social normative information: A field experiment on sustainable transportation behaviour			rayyan-626159011	Kormos, Christine		Default question		christine.kormos@gmail.com	Thesis / dissertation	Mixed	Everyday mobility	n/a	Students and staff from University of Victoria	A1 Translate information A3 Provide social reference point	Participants received information packages and (depending on conditions) information on high vs. low vs. no descriptive social norm (others' sustainable commuting behavior to campus). Also used in reminder e-mail.	Yes	No	Mixed	Control group without social norm intervention as well as baseline measurement before intervention.	Route and mode choice Usage behavior			Use car sharing Public transport use Cycling Walking	Carpooling		Actual	Self-reported travel behavior (transport mode choice). Only short-term behavioral change extracted.	climate change; carbon-relevant behaviors; greenhouse gas emissions	No		1	None	Field experiment (RCT)	Randomized controlled trial with three experimental groups (no norm, low social norm, high social norm)	Four weeks	< 100	78	Canada	Victoria, British Columbia, Canada	2009	0	0	1	1	0
	Ja	63960	3428105	Impact of a Visual and Haptic Driver Advice and Preview System on a Range Optimized Way of Driving in Electric Vehicles			rayyan-626166226	Kotte, J. and Josten, J. and Zlocki, A. and Eckstein, L.		Default question	Not explicitly related to behavioral science in text but interventions uses translation of information (e.g., EcoScore in form of leaves). Thus, included to reflect different research fields.	kotte@fka.de	Conference proceedings	Private	Everyday mobility	n/a	Participants in driving simulator	A1 Translate information A2 Make information visible	Human machine interface in car providing feedback on driving behavior (visual and haptic advice). Visual driver support based on translating information (e.g., feedback in form of leaf)	Yes	No	Pre/Post	Baseline without intervention	Usage behavior				Fuel efficient driving		Actual	Eco-driving behavior (eco-friendly acceleration in EV (recuperation advice as well as speed choice). Recuperation in standstill and dynamic situations.	CO2 emissions, mitigate climate change	No		1072	None	Lab experiment	Driving simulator experiment with baseline measure and two feedback phases (visual vs. visual and haptic).			27	Germany	Aachen, Germany	2016	0	0	0	1	0
	Ja	63961	3428106	Environmental, altruistic, or monetary benefits? A longitudinal online experiment on how framed behavioral consequences affect self-reported eco-driving of German vehicle owners			rayyan-626163827	Kramer, J. and Petzoldt, T.		Default question		jule.kramer@de.bosch.com	Peer-reviewed article	Private	Everyday mobility	n/a	German regular car drivers registered in a panel of a German car manufacturer	A1 Translate information A2 Make information visible	Framing groups received eco-driving tips and information on fuel-saving potential. In addition, depending on group, information regarding CO2 (environmental framing), pollution (altruistic framing), or monetary savings (monetary framing) were highlighted. Intervention implemented in first questionnaire as well as reminder e-mail.	Yes	No	Mixed	Two measurements over the course of one months as well as random assignment in one of four groups in beginning (three treatment groups vs. 1 control group)	Usage behavior				Fuel efficient driving		Actual	Self-reported eco-driving intentions and medium-term self-reported eco-driving behavior	Greenhouse gas, climate change	No		204	Both	Survey-based experiment	Longitudinal online experiment with two measurement points and four groups (control group and two intervention groups).	One month	100 - 500	283	Germany	Germany (online)	2023	0	0	0	1	0
	Ja	63962	3428107	A matter of behavioral cost: Contextual factors and behavioral interventions interactively influence pro-environmental charging decisions			rayyan-626168114	Kramer, J. and Petzoldt, T.		Default question		jule.kramer@mercedes-benz.com	Peer-reviewed article	Private	Everyday mobility	n/a	Participants in online survey (from panel organized by car manufacturer) residing in Germany	A1 Translate information A2 Make information visible A3 Provide social reference point Gamification	Framing (i.e., gain frame regarding CO2 savings, also translated in cups of coffee, smart charging in green) , social norm (information about behavior of others / descriptive norms), gamification (Opportunity to collect points). Behavioral interventions were combined with contextual (non-behavioral) factors (walking distance, price difference, charging delay)	Yes	Yes	Control	Control group without any additional information and neutral design	Usage behavior				Environmentally friendly charging		Hypothetical	Hypothetical choice of smart charging station.	greenhouse gas emissions, energy use, transport-related emissions	No		1	None	Survey-based experiment	Online experiment with four conditions (control and three treatments). Participants were presented with 27 visualizations based on fully balanced design of contextual factors.	30 minutes	100 - 500	286	Germany	Germany (online)	2022	0	0	0	1	0
	Ja	63964	3428109	How far can we get with eco driving tech?			rayyan-626165880	Kutzner, F. and Kacperski, C. and Schramm, D. and Waenke, M.		Default question		florian.kutzner@uni-seeburg.at	Peer-reviewed article	Private	Everyday mobility	Rural	Customers of car-sharing operator operating in rural and semi-rural districts in the south of Germany	A3 Provide social reference point B1 Change choice defaults	Change of default (eco-driving mode on as default) and providing social reference point (descriptive social norm) on frequency of other people's usage of the mode (provided on a sticker).	No	No	Control	For default: eco-driving mode off at start; for social norm: information about eco-mode without social norm intervention (i.e., no descriptive information on usage frequency of other people)	Usage behavior				Fuel efficient driving		Actual	(1) Proportion of time spent driving with eco mode activated; (2) average acceleration; (3) average electricity consumption - all in shared electric cars	greenhouse gas emissions, carbon dioxide emissions, carbon emissions	No		1	None	Field experiment (other)	Field experiment in which cars (not drivers) of car sharing company were allocated to one of four conditions (2x2 design based on default and social norm condition) on a weekly basis	7 months	100 - 500	339	Germany	Rural and semi-rural districts in the south of Germany	2021	0	0	0	1	0
	Ja	63965	3428110	Do I need to charge right now? Tailored choice architecture design can increase preferences for electric vehicle smart charging			rayyan-626162342	Lagomarsino, M. and van der Kam, M. and Parra, D. and Hahnel, U. J. J.		Default question		maria.lagomarsino@unige.ch	Peer-reviewed article	Private	Everyday mobility	n/a	Participants from Prolific Academia in UK with driving license or in the process of obtaining license	A1 Translate information	Battery state of charge information was translated from percentages into the number of personal driving days that can be covered by the battery level. In second condition, state of charge was translated in remaining driving range provided in miles.	Yes	No	Mixed	Control group with remaining state of charge in percent as well as baseline measure without intervention	Usage behavior				Environmentally friendly charging		Hypothetical	Hypothetical choice between immediate charging and smart charging	low-carbon transportation	No		1	Other	Survey-based experiment	Online study with 2 (study wave: baseline / experimental) x 3 (condition: control group, miles group, tailored information group). Randomized allocation to one of three conditions. 21 charging choices in baseline wave and experimental wave.	Three months	100 - 500	222	United Kingdom	United Kingdom (online)	2022	0	0	0	1	0
	Ja	63966	3428111	Selective psychological effects of nudging, gamification and rational information in converting commuters from cars to buses: A controlled field experiment			rayyan-626171776	Lieberoth, A. and Jensen, N. H. and Bredahl, T.		Default question		andreas@edu.au.dk	Peer-reviewed article	Professional	Everyday mobility	n/a	Regular commuters which signed up in response to a local recruitment campaign offering a one-month electronic travel card	A1 Translate information A2 Make information visible A3 Provide social reference point B2 Change option-related effort B4 Change option consequences C1 Provide reminders C2 Facilitate commitment Gamification	General: change option-related effort with free one-month card (considered micro incentive); provide information with travel package. Three interventions: (1) "nudging" condition (facilitate commitment with calendar as well as task to write letter to future self or family members defining own "penalty"; reminder by asking participants to post commute calendar and letter at visible place; social r…	Yes	Yes	Control	Control group with free travel card, introductory letter and access to web-based MyPage which provides feedback on kilometers travelled.	Route and mode choice			Public transport use			Actual	Public transport use (number of trips); other secondary outcomes (e.g., intention to renew travel card at the end of the experiment; intention to keep commuting by bus) not extracted	climate change exacerbation; CO2 emissions	No		246	Health	Field experiment (RCT)	Field experiment with four experimental conditions (nudge, gamification, health information, controls). Data collected over period of four weeks.	31 days	100 - 500	282	Denmark	Odense, Denmark	2018	0	0	1	0	0
	Ja	63968	3428113	The impact of social externality information on fostering sustainable travel mode choice: A behavioral experiment in Zhengzhou, China			rayyan-626166371	Luo, R. and Fan, Y. C. and Yang, X. and Zhao, J. H. and Zheng, S. Q.		Default question		jinhua@mit.edu	Peer-reviewed article	Professional	Everyday mobility	Urban	Company employees working in the Zhengzhou Central Business District, China, currently commuting by car	A1 Translate information A2 Make information visible	Information on GHG emissions by transport mode (social externality information). Translated in number of trees needed to absorb annual emissions. Embedded in a number of additional interventions (e.g., information on time differences and travel costs or overall air pollution (also illustrated by picture) which were provided to all participants at later stage (not relevant for extraction).	Yes	No	Mixed	Control group and difference-in-difference estimation	Route and mode choice			Public transport use Cycling Walking Shift from car			Hypothetical	Intention to switch transport mode for commuting	greenhouse gases; climate change	No		128	Health	Survey-based experiment	Online study with multiple stages and two groups (control vs. treatment group). Only outcome after stage 1 extracted (closest to intervention).	20 minutes	500 - 1,000	561	China	Zhengzhou, China	2021	0	0	1	0	0
	Ja	63969	3428114	Incentivizing Commuter Cycling by Financial and Non-Financial Rewards			rayyan-626166682	Mca, V. and Scasny, M. and Zverinov, I. and Jakob, M. and Hrncr, J.		Default question		vojtech.maca@czp.cuni.cz	Peer-reviewed article	Professional	Everyday mobility	Urban	Users of Cyclers smartphone app in Czech Republic	A2 Make information visible A3 Provide social reference point C1 Provide reminders Gamification	Smart social gamification in smartphone app (cyclers): points (information on own behavior), badges, leader-boards (social reference points), and challenges, combined with personalized push and in-app notifications. Financial incentives in some groups which are analyzed separately	Yes	Yes	Control	Control group without incentives	Route and mode choice			Cycling			Actual	Commuter cycling rides (number and distance) logged in smartphone app	sustainable lifestyles	No		1	Health	Field experiment (RCT)	Randomized controlled trial with 5 groups and 4 weeks of data collection as well as two supplementary questionnaires. Only relevant groups extracted.	Four weeks	100 - 500	482	Czech Republic	Prague, Czech Republic	2020	0	0	1	0	0
	Ja	63970	3428115	Turn Your Key--Reducing Truck Idling			rayyan-626174194	MacRae, Gareth and Stockport, Tina		Default question	CleanRun Behaviour Change Initiative: only short description but included in line with objectives of map.	Tina.Stockport@dec.wa.gov.au	Peer-reviewed article	Professional	Everyday mobility	n/a	Professional truck drivers in Australia	A1 Translate information A2 Make information visible A3 Provide social reference point C1 Provide reminders C2 Facilitate commitment	Different forms of behavior change tools tested in three groups on signs, stickers, posters and noticeboards	Yes	No	Pre/Post	Control group with only posters and noticeboard without additional tools and surveys in beginning and at the end of trial	Usage behavior				Fuel efficient driving		Actual	Truck idling behavior measured by surveys and installed computers	air quality and climate change	No		55	None	Field experiment (RCT)	Real world experiment with four groups (thereof one control) during 3-month trial with surveys.	3-month trial	< 100	42	Australia	Perth, Australia	2008	0	0	0	1	0
	Ja	63977	3428122	Online flight booking: digital nudging to decrease aviation-related carbon emissions			rayyan-626169477	Meske, C. and Amojo, I. and Mller, C.		Default question		christian.meske@rub.de	Peer-reviewed article	Private	n/a	n/a	Prolific participants over age of 18 from UK or EU	A1 Translate information A2 Make information visible	Emission label with carbon emissions on rating scale (treatment one), emission converter to days of electricity usage in household (treatment two)	Yes	Yes	Control	Control group without intervention	Route and mode choice			Other[Follow-up: Choose environmentally friendly flight option]			Hypothetical	Hypothetical choice of flights as well as related emissions	carbon dioxide, greenhouse gases, climate	No		29	None	Survey-based experiment	Survey-based experiment (Prolific and Typeform) with three groups (1 control group and 2 intervention group) and hypothetical flight choice as outcome		100 - 500	120	Multiple or n/a	Online (UK and EU participants)	2022	0	0	1	0	0
	Ja	63984	3428128	Experimental evidence for the effects of emissions charges and efficiency information on consumer car choices			rayyan-626164269	N Choisdealbha, A. and Timmons, S. and Lunn, P. D.		Default question		pete.lunn@esri.ie	Peer-reviewed article	Private	n/a	n/a	Irish panel participants	A1 Translate information A2 Make information visible	Fuel efficiency information was varied: short, short-moderate, moderate-long or long scale; also travel unit expressed as function of price or vice versa. Third, translation of cost expressed to distance (km) or time (days, weeks, months, years).	Yes	Yes	Control	Control condition without emission information as well as other within-subject variations	Upstream decisions	Shift to EV Shift to small / efficient car					Hypothetical	Participants choice of car they were "most likely to purchase". Data extraction focusing on fuel efficiency.	emissions, environment, CO2, environmental protection	No		1	Health	Lab experiment	Lab experiment in which each participant rated 4x 36 choices between two cars. In each block, interventions were varied.	n/a	< 100	95	Ireland	Ireland (online)	2020	1	0	0	0	0
	Ja	63988	3426950	The activation of eco-driving mental models: Can text messages prime drivers to use their existing knowledge and skills?			rayyan-626158527	Pampel, S. M. and Jamson, S. L. and Hibberd, D. and Barnard, Y.		Default question		sanna.pampel@nottingham.ac.uk	Peer-reviewed article	Private	Everyday mobility	n/a	Participants from University of Leeds Driving simulator as well as Institute for Psychological Sciences database	A2 Make information visible C1 Provide reminders	Regular text messages in three intervention groups: Eco-driving primes, eco-driving advice (eco-behavior texts), safety primes. In addition, experimenter instructions group without text message but with instruction to drive fuel-efficiently.	Yes	No	Mixed	Mixed design with within-subject comparison of two drives and between subjects factor	Usage behavior				Fuel efficient driving		Actual	Driving behavior in driving simulator in different scenarios (e.g., acceleration, cruising)	emissions, carbon dioxide	No		743	Safety	Lab experiment	Driving simulator study with 2x4 design: Within-subjects factor (two drives) as well as between-subjects factor (four level of interventions)	Two weeks	< 100	58	United Kingdom	Leeds, UK	2017	0	0	0	1	0
	Ja	63991	3428019	Can persuasive normative messages encourage sustainable transportation usage?			rayyan-626160126	Piras, F. and Manca, S. and Sottile, E. and Meloni, I. and Mosca, O. and Tuveri, G. and Fornara, F.		Default question		francesco.piras@unica.it	Peer-reviewed article	Private	Everyday mobility	Urban	Participants from Cagliari, Italy	A3 Provide social reference point	Provision of descriptive, injunctive or no norm (control)	Yes	No	Control	Control condition without norm intervention	Route and mode choice			Public transport use Cycling Walking Shift from car			Hypothetical	Intention to use car, public transport, and active mobility (cycling, walking) to get around town	greenhouse gas emissions, negative effects on the environment	No		304	None	Lab experiment	Short experiment with three groups (two interventions and one control) and short questionnaires.	15 minutes	100 - 500	340	Italy	Cagliari, Italy	2021	0	0	1	0	0
	Ja	63992	3428133	Modal Share Change following Implementation of Travel Demand Management Strategies			rayyan-626168491	Piras, F. and Sottile, E. and Meloni, I.		Default question	Opening of light rail considered non-behavioral combination.	francesco.piras@unica.it	Peer-reviewed article	Mixed	Everyday mobility	Urban	Regular car drivers on route relevant to new light rail	A2 Make information visible	Providing personalized information on sustainable travel alternative (new light rail service)	Yes	Yes	Mixed	Control group without personalized intervention combined with before / after measurement	Route and mode choice			Public transport use Shift from car			Actual	Switch from car to light rail for specific route	reduce car dependence in favor of more sustainable alternative modes of travel	No		1	None	Field experiment (RCT)	Field experiment with personalized travel planning	Several months	100 - 500	214	Italy	Cagliari, Italy	2018	0	0	1	0	0
	Ja	63993	3428134	The Right Time and Place to Change Travel Behavior: An Experimental Study			rayyan-626171394	Ralph, K. M. and Brown, A. E.		Default question		kelcie.ralph@ejb.rutgers.edu	Other	Private	Everyday mobility	Urban	Incoming graduate students at University of California, Los Angeles.	A2 Make information visible	"UCLA transportation guide" with information on environmentally-friendly transport options.	Yes	No	Control	Control group that did not receive information	Travel decisions Route and mode choice		Reduce trip frequency	Eco-friendly car route choice Public transport use Cycling Walking Shift from car			Actual	Self reported transport behavior to campus (especially mode choice but also distance and frequency). Calculated in average vehicle miles travelled per week.	environmental goals	Yes		2	None	Field experiment (RCT)	Field experiment with two groups and questionnaire as outcome	Five months	500 - 1,000	644	United States	Los Angeles, United States	2017	0	1	1	0	0
	Ja	63995	3428136	Mobility choices and climate change: Assessing the effects of social norms, emissions information and economic incentives			rayyan-626168466	Raux, C. and Chevalier, A. and Bougna, E. and Hilton, D.		Default question		charles.raux@laet.msh-lse.fr	Peer-reviewed article	Private	Leisure / Tourism	Urban	French participants from urban areas via an Internet panel provider	A1 Translate information A2 Make information visible A3 Provide social reference point	Group 1: Information on CO2 emissions; Group 2: group 1 intervention + Injunctive norm (view of scientists); Group 3: group 2 intervention + Descriptive norm (Behavior of others); Group 4: Group 2 intervention + tax (non-behavioral component / fiscal); group 5: group 2 + bonus / malus (non-behavioral / fiscal); group 6: group 2 + quotas (non-behavioral / fiscal: personal carbon trading).	Yes	Yes	Control	Control group with tradeoff between price and duration but no further intervention.	Travel decisions Route and mode choice		Reduce trip frequency	Less air travel Other[Follow-up: Long-distance train and bus use]			Hypothetical	Participants choice between different travel modes (air, car, bus, train) or renouncing travel for hypothetical one week 1000km leisure trip with person of choice.	CO2 emissions, greenhouse gas emissions	No		1	None	Survey-based experiment	Discrete choice design in survey experiments (each participants with six choice situations)	One year from first to last survey (no longitudinal study but multiple surveys for separate sub-samples).	500 - 1,000	789	France	France (multiple urban areas in online study)	2021	0	1	1	0	0
	Ja	63997	3428138	Understanding the underlying motivations and intentions behind actions to promote pro-social and pro-environmental behaviours: an application to transport mode			rayyan-626174376	Rejeb, R.		Default question	Chapter 3 relevant.	n/a	Thesis / dissertation	Private	Everyday mobility	Urban	Participants above the age of 18 with driving license and at least one car from Grenoble metropolitan area, France.	A1 Translate information A2 Make information visible A3 Provide social reference point	Information on individual-level health outcomes of active mobility vs. societal impact of car travel. Translated with smileys. Also descriptive social norms.	Yes	No	Other	Within-subject variation of conditions. Comparison with time and cost information only.	Route and mode choice			Public transport use Cycling Shift from car			Hypothetical	Hypothetical mode choice	pollution, climate change, co2 emissions	No		1	Health	Survey-based experiment	Stated preferences survey	Four months	500 - 1,000	792	France	France, Grenoble Metropolitan area	2022	0	0	1	0	0
	Ja	63999	3428140	Painting the fence: Social norms as economic incentives to nonautomotive travel behavior			rayyan-626169650	Riggs, W.		Default question		wriggs@calpoly.edu	Peer-reviewed article	Mixed	Everyday mobility	Urban	Staff and students at Cal Poly university that indicated driving as primary mode of travel to campus	A3 Provide social reference point B4 Change option consequences	A) 5$ monetary incentive (not behaviorally-informed), B) a free cup of coffee or juice (considered micro incentive and thus change of option consequences), C) a free cup of coffee or juice, with a specified value of $2 (combination of financial and behaviorally-informed), D) social request to give up pass for altruistic reasons (benefit of environment). B and C considered social norms. D consider…	No	Yes	Control	Compared to financial incentive (5$)	Downstream decisions					Other[Follow-up: Give up parking pass for one week]	Actual	Participants give up their parking pass for on campus parking for one week	air quality	No		26	Health	Survey-based experiment	Survey-based experiment embedded in campus travel survey	n/a	100 - 500	462	United States	San Luis Obispo, California, Unites States	2017	0	0	0	0	1
	Ja	64000	3428141	Travel blending: an Australian travel awareness initiative			rayyan-626174091	Rose, G. and Ampt, E.		Default question	Only results from Adelaide extracted because Sydney trial was termed "pilot test" and was only analyzed qualitatively.	geoffrey.rose@eng.monash.edu.au	Peer-reviewed article	Private	Everyday mobility	Urban	Employees from public institutions in South Australia	A2 Make information visible C2 Facilitate commitment	Travel Blending "kits" including 2 one week travel diaries, tailored feedback to participants and supporting information. Commitment with "goal cards".	Yes	No	Pre/Post	Difference between both travel diaries	Travel decisions Route and mode choice		Reduce trip frequency	Shift from car			Actual	Reduction in trips / person and kilometers / person as well as total hours in car per person	environmental threat, sustainable development	No		96	None	Field experiment (other)	Field experiment with travel diaries and behaviorally-informed feedback intervention	Two weeks diary time	< 100		Australia	Adelaide, Australia	2001	0	1	1	0	0
	Ja	64001	3428142	A randomized controlled trial in travel demand management			rayyan-626170804	Rosenfield, A. and Attanucci, J. P. and Zhao, J.		Default question		jinhua@mit.edu	Peer-reviewed article	Professional	Everyday mobility	Urban	Employees of MIT regularly commuting to campus	A1 Translate information A2 Make information visible	Regular tailored information (weekly for six weeks) on alternative transport modes. Translated in simple digests. Combined with monetary incentive (non-behavioral combination) amounting to approximately 5-15$ per week if reduced parking for at least one day per week..	Yes	Yes	Mixed	Control group as well as difference in difference approach	Route and mode choice			Public transport use Shift from car			Actual	Observed parking and transit pass use before, during and after campaign. Additional survey conducted which is not extracted due to character as secondary outcome.	low-carbon alternatives	No		1908	Other	Field experiment (RCT)	RCT with informational nudges, monetary incentives (non-behavioral component) or a combination of the two	8 weeks	1,000 - 3,000	1967	United States	Cambridge, MA, USA	2020	0	0	1	0	0
	Ja	64003	3428144	Reducing car idling at primary schools: An intervention study of parent behaviour change in Perth, Western Australia			rayyan-626170964	Rumchev, K. and Lee, A. and Maycock, B. and Jancey, J.		Default question		k.rumchev@curtin.edu.au	Peer-reviewed article	Private	Everyday mobility	Urban	Parents of school children driving their kids to school from 10 schools	A1 Translate information A2 Make information visible	Signages highlighting detrimental health effects on children with creative claim as well as information material on idling	Yes	No	Pre/Post	Pre/post measurement	Usage behavior				Fuel efficient driving		Actual	Idling in front of schools (measured by particle concentration at drop-off and pick-up). Number of idling vehicles also reported - however, clearly secondary outcome	global warming, climate change, CO2	No		2	Health	Field experiment (other)	Pre/post field study with 4 weeks intervention period and monitoring of particle concentration with sensors	4 weeks			Australia	Perth, Australia	2021	0	0	0	1	0
	Ja	64004	3428145	Eco-driving for the first time: The implications of advanced assisting technologies in supporting pro-environmental changes			rayyan-626162621	Ruscio, D. and Caruso, G. and Mussone, L. and Bordegoni, M.		Default question		daniele.ruscio@unicatt.it	Peer-reviewed article	Private	Everyday mobility	Urban	24 young male drivers who did not participated in any eco-driving training course and never used an EDAS before the test	A2 Make information visible	Real-time fuel consumption information in driving simulator as well as information material on eco-driving. Embedded in framework of user-behavior interaction and theory of planned behavior.	Yes	No	Control	Control group without intervention	Usage behavior				Fuel efficient driving		Actual	Driving behavior in driving simulator. Particularly, driving behavior, fuel consumption and CO2 emissions. Other secondary outcomes (e.g., cognitive load) not extracted.	CO2 emissions	Yes	4.7	134	None	Lab experiment	Driving simulator study	One session in driving simulator	< 100	24	Italy	Milan, Italy	2018	0	0	0	1	0
	Ja	64008	3428149	Good boy here or bad boy far away?: effects of digital nudging on booking decisions in car sharing			rayyan-626165305	Schrills, T. and Zoubir, M. and Stahl, J. and Drozniak, K. and Franke, T.		Default question		schrills@imis.uni-luebeck.de	Conference proceedings	Private	Everyday mobility	Urban	Residents in Lübeck, Germany, especially students	A1 Translate information A2 Make information visible	Goal framing (positive / negative) and spatial framing (local vs. global) on environmental consequences of choosing electric car vs. conventional car in car sharing. In addition, price difference was varied.	Yes	Yes	Other	Control condition in within-subjects design (No framed statement: "You could use E-CarSharing".	Route and mode choice			Drive EV			Hypothetical	Hypothetical choice of BEVs in car sharing car selection (station based)	transport emissions, ecological footprint	No		398	None	Survey-based experiment	Online questionnaire with five different framing conditions with hypothetical decisions for BEV vs. ICE	n/a	< 100	73	Germany	Lübeck	2020	0	0	1	0	0
	Ja	64012	3428018	Can nudging affect tourists&#39; low-carbon footprint travel choices?			rayyan-626160124	Song, H. Y. and Wu, H. R. and Zhang, H. Y.		Default question		hanyuan.zhang@polyu.edu.hk	Peer-reviewed article	Private	Leisure / Tourism	n/a	Hong Kong residents	A2 Make information visible	Information on news regarding carbon emissions of tourism	Yes	No	Control	Control group without information	Travel decisions		Eco-conscious destination choice				Hypothetical	Hypothetical destination choice (varying destination attributes). Carbon dioxide emissions of the trip extracted as most relevant outcome.	carbon footprint, carbon emissions, global warming	No		1	None	Survey-based experiment	Discrete choice experiment (between subjects design)	n/a	500 - 1,000	958	China	Hong Kong	2023	0	1	0	0	0
	Ja	64013	3428153	An innovative GPS smartphone based strategy for university mobility management: A case study at the University of RomaTre, Italy			rayyan-626167000	Sottile, E. and Giacchetti, T. and Tuveri, G. and Piras, F. and Calli, D. and Concas, V. and Zamberlan, L. and Meloni, I. and Carrese, S.		Default question	Interpretation with caution	francesco.piras@unica.it	Peer-reviewed article	Private	Everyday mobility	Urban	Students at University of RomaTre	A1 Translate information A2 Make information visible	GPS based mobile application IPET (Individual Persuasive Eco-Travel Technology) providing personalized information (PTP) and feedback on sustainability of travel choices. Translation of achievable reductions in terms of time, money, CO2, calories.	Yes	No	Pre/Post	Pre/post comparison based on two on-line surveys as well as two weeks of travel monitoring	Route and mode choice			Public transport use Cycling Walking Shift from car			Actual	Behavior change regarding transport modes for commuting to university (tracked with app)	environmental sustainability	No		1	Health	Field experiment (other)	Field study with pre/post measurement and persuasive app as intervention	One month	< 100	37	Italy	Rome, Italy	2021	0	0	1	0	0
	Ja	64014	3428154	Hybrid choice model to disentangle the effect of awareness from attitudes: Application test of soft measures in medium size city			rayyan-626166049	Sottile, E. and Meloni, I. and Cherchi, E.		Default question		elesottile@gmail.com	Peer-reviewed article	Private	Everyday mobility	Urban	Potential park-and-riders for light rail in Cagliari, Italy	A2 Make information visible	Provision of stress information and / or health information	Yes	No	Other	Within-subject design	Route and mode choice			Public transport use Shift from car			Hypothetical	Hypothetical choice (stated choice) of park and ride instead of car	CO2, sustainable transport modes	No		400	None	Survey-based experiment	Survey-based stated choice experiment	n/a	< 100	62	Italy	Cagliari, Italy	2017	0	0	1	0	0
	Ja	64016	3428156	Design matters: Mid-term results from a multi-design fuel economy feedback experiment			rayyan-626161843	Stillwater, T. and Kurani, K. S.		Default question	Results extraction based on final report: SUP-REV-978	tstillwater@ucdavis.edu	Conference proceedings	Private	Everyday mobility	n/a	Car drivers from towns and cities along the I-80 corridor	A1 Translate information A2 Make information visible	Eco-driving feedback via in-vehicle displays: 1) Numbers: real-time and trip average MPG, illustrated in bars; 2) Accelerator: accelerator bar and fuel economy translated in leaf; 3) Shrubbery: Short-term and trip level leaf representations of fuel economy	Yes	No	Pre/Post	Baseline measure without eco-driving feedback	Usage behavior				Fuel efficient driving		Actual	Fuel consumption (grams per meter; main outcome focusing on eco-driving)	energy saving	No		578	None	Field experiment (RCT)	Field study with different treatment groups and pre/post measurement	Two months	100 - 500	118	United States	California-Nevada Interstate-80 corridor, United States	2013	0	0	0	1	0
	Ja	64019	3428159	Implementation of a mobility behavior change support system in Manila Philippines			rayyan-626166478	Sunio, V. and Schmocker, J. D. and Estuar, M. R. J.		Default question		varssunio@trans.kuciv.kyoto-u.ac.jp	Conference proceedings	Private	Everyday mobility	Urban	Students at university in Manila, Philippines	A2 Make information visible A3 Provide social reference point C2 Facilitate commitment	"Blaze" voluntary behavior change system: Providing information on behaviors of others, opportunity for planning and commitment (goal setting), summary (feedback on own behavior)	Yes	No	Mixed	Control group without intervention as well as pre/post measurement	Route and mode choice			Shift from car			Actual	Car usage for commuting to university (self reported). Other outcomes (e.g., stage membership in stage model of behavior change) not extracted	ecological footprint, sustainable mobility	No		661	None	Field experiment (RCT)	Field experiment with control group (no intervention) and multiple measurement points	4 weeks	100 - 500	241	Philippines	Manila, Philippines	2017	0	0	1	0	0
	Ja	64020	3428160	Nudging people to pay CO2 offsets - The effect of anchors in flight booking processes			rayyan-626169246	Szkely, N. and Weinmann, M. and Vom Brocke, J.		Default question		nadine.szekely@uni.li	Conference proceedings	Private	Leisure / Tourism	n/a	English-speaking Prolific participants	B1 Change choice defaults	Anchoring with default values for carbon offsetting payments for flights	No	No	Other	Within-subject variation: zero, medium, maximum anchor on slider for CO2 compensation.	Usage behavior				Carbon offsetting		Hypothetical	Absolute and relative CO2 offsetting compensations. Chosen payments were deducted from participant renumeration.	carbon dioxide emissions, climate change, damage to the natural environment	No		2	None	Survey-based experiment	Survey-based online experiment with within-subject design	n/a	100 - 500	150	Multiple or n/a	Online	2016	0	0	0	1	0
	Ja	64022	3428162	CO2 Emission Labels in India: Whistling in the Wind?			rayyan-626160809	Tariq, A. and Shakeer, A. and Setia, R. and Imam, S. and Ali, S. A.		Default question		asadtariq22lb@gmail.com	Peer-reviewed article	Private	Everyday mobility	n/a	Students	A1 Translate information A2 Make information visible	CO2 emissions label (g/km) of vehicles	Yes	No	Control	Control group without label	Upstream decisions	Shift to small / efficient car					Hypothetical	Hypothetical car choice	CO2 emissions, carbon dioxide	No		238	Health	Survey-based experiment	Survey-based experiment with control and treatment group and hypothetical choice as outcome. Multiple choices per participant (per price bracket)	n/a	< 100	60	India	India (Online)	2022	1	0	0	0	0
	Ja	64023	3428010	Applying the Campbell Paradigm to sustainable travel behavior: Compensatory effects of environmental attitude and the transportation environment			rayyan-626159098	Taube, O. and Kibbe, A. and Vetter, M. and Adler, M. and Kaiser, F. G.		Default question	Only study 3 relevant and extracted. Study 1: Not relevant due to technological intervention (stop/start system). Study 2: No intervention but rather measurement of external factors.	oliver.taube@lifbi.de	Peer-reviewed article	Private	Everyday mobility	n/a	Convenience sample	B1 Change choice defaults	Eco-friendly car routes as default	No	No	Control	Sustainable vs. conventional route default	Route and mode choice			Eco-friendly car route choice			Hypothetical	Hypothetical route choice in online study. Dependent variable was amount of CO2 emissions saved by route choice.	environmental damage, global warming	No		392	None	Survey-based experiment	Survey-based online study with two conditions (sustainable route default vs. conventional (fastest route) default). Each participant with three hypothetical route choices. More sustainable route choices resulted in watching longer videos and donations to offsetting. Impact of attitude also investigated - only main effect of intervention in focus here.	n/a	100 - 500	176	Germany	Germany (online)	2018	0	0	1	0	0
	Ja	64024	3428163	Driver adherence to recommendations from support systems improves if the systems explain why they are given: A simulator study			rayyan-626162448	Thill, S. and Riveiro, M. and Lagerstedt, E. and Lebram, M. and Hemeren, P. and Habibovic, A. and Klingegrd, M.		Default question		serge.thill@plymouth.ac.uk	Peer-reviewed article	Private	Everyday mobility	n/a	Students and staff from University of Skövde, Sweden, with driving license	A1 Translate information A2 Make information visible	Eco-driving information as well as navigation recommendations. Both separately varied in a) basic (icons corresponding to actions) or b) informative (additional brief justifications) provided in heads-up display.	Yes	No	Control	Control group without recommendations	Usage behavior				Fuel efficient driving		Actual	Driving behavior in driving simulator and resulting estimated simulated fuel savings (other outcomes such as engine braking / coasting behavior treated as secondary outcomes).	CO2 emissions, eco-friendly	No		421	Safety	Lab experiment	Driving simulator study. Data collected with automated logs as well as questionnaires.	10 minutes	100 - 500	123	Sweden	Skövde, Sweden	2018	0	0	0	1	0
	Ja	64026	3428165	Motivating Drivers to Drive Energy Efficient			rayyan-626168728	Trsterer, S. and Mrtl, P.		Default question		sandra.troesterer@v2c2.at	Book chapter	Private	Everyday mobility	n/a	Driving simulator participants with driving license	A2 Make information visible A3 Provide social reference point Gamification	Gamification challenge implemented by on-board displays in which participants competed against others (feedback and social reference). Complemented in one condition with instructional training video (only interaction in focus).	Yes	No	Mixed	Baseline drive (instructed to drive normally) complemented by control group with instruction to drive energy efficient without further information.	Usage behavior				Fuel efficient driving		Actual	Fuel efficient driving of EV in driving simulator study. Watt consumption, speed, acceleration, number of brakes and subjective impression collected. Energy efficiency treated as main outcome.	sustainable mobility, eco-friendly driving	No		71	None	Lab experiment	Driving simulator with between-subjects design. Four conditions: Control (only instruction), training video + gamification, gamification, training video	60-90 minutes	< 100	32	Austria	Austria	2021	0	0	0	1	0
	Ja	64028	3428167	Increasing Pro-Environmental Behaviors by Increasing Self-Concordance: Testing an Intervention			rayyan-626166732	Unsworth, K. L. and McNeill, I. M.		Default question	Only study 3 extracted	k.l.unsworth@leeds.ac.uk	Peer-reviewed article	Professional	Everyday mobility	n/a	Full-time employed adult participants from the United Kingdom and United States	A2 Make information visible Intervention: Other[Follow-up: Facilitate reflection about connection between information between personal goals (self concordance)]	Self concordance intervention: Participants had to reflect about how specific information relate to personal goals. Climate change condition: information on climate change impact with task to think about impact of environmentally-friendly commuting	Yes	No	Control	Control group without intervention	Route and mode choice			Public transport use Shift from car			Hypothetical	Intention to commute by public transport	climate change, carbon dioxide, environmental sustainability	No		88	None	Survey-based experiment	Survey based experiment with three groups (2 treatment, 1 control) and hypothetical outcome	n/a	100 - 500	183	Multiple or n/a	Online study via Prolific (UK, US)	2017	0	0	1	0	0
	Ja	64030	3428169	A simulator evaluation of in-vehicle human machine interfaces for eco-safe driving			rayyan-626172010	Vaezipour, A. and Rakotonirainy, A. and Haworth, N. and Delhomme, P.		Default question		a.vaezipour@uq.edu.au	Peer-reviewed article	Private	Everyday mobility	n/a	Participants with driving license from Brisbane, Australia	A1 Translate information A2 Make information visible	Feedback and advice provided by persuasive in-car HMI: feedback translated in "faces" with positive, neutral and negative expressions. Simple to understand advice on eco-driving actions.	Yes	No	Other	Within-subject design: Baseline condition without advice in driving simulator	Usage behavior				Fuel efficient driving		Actual	Eco-driving in driving simulator: fuel consumption extracted as primary outcome	emissions, eco-driving, fuel consumption	No		697	Safety	Lab experiment	Driving simulator study with four within-subjects conditions: Baseline, advice only, feedback only, advice and feedback	One session	< 100	40	Australia	Brisbane, Australia	2018	0	0	0	1	0
	Ja	64034	3428173	Motivating the selfish to stop idling: Self-interest cues can improve environmentally relevant driver behaviour			rayyan-626168738	Van de Vyver, J. and Abrams, D. and Hopthrow, T. and Purewal, K. and de Moura, G. R. and Meleady, R.		Default question		D.Abrams@kent.ac.uk	Peer-reviewed article	Private	Everyday mobility	Urban	Car drivers at crossing in Canterbury, UK. Data for professional drivers (e.g., taxi) not analyzed in study.	A2 Make information visible	Three types of messages: financial-focused, health-focused, and kin-focused. Messages provided on physical signs at crossing	Yes	No	Control	Control condition without sign	Usage behavior				Fuel efficient driving		Actual	Engine behavior at crossing (as observed by research assistants)	pro-environmental behavior	No		79	Health	Field experiment (other)	Field experiment with four conditions: control group vs. three treatments. Treatments were provided in real worlds with car drivers passing	6 months	100 - 500	455	United Kingdom	Canterbury, United Kingdom	2018	0	0	0	1	0
	Ja	64037	3428176	Walk Your City: Using Nudging to Promote Walking			rayyan-626174900	Wernbacher, T. and Platzer, M. and Schneider, J.		Default question	Rather health framing. However, climate change and sustainability is reflected in intervention and introduction. Termed as pre-test but already comprehensive evaluation with some limitations (cf. critical appraisal).	thomas.wernbacher@donau-uni.ac.at	Conference proceedings	Private	Everyday mobility	Urban	App users in city of Graz	A2 Make information visible A3 Provide social reference point B4 Change option consequences C2 Facilitate commitment Gamification	Push notifications with educational content on health- and traffic related effects (A2), tracking statistics and visualizations (feedback, A2), social nudges and local campaigns (A3), Token-based reward system for collective goods (B4, Gamification), Daily walking targets (C2)	Yes	No	Pre/Post	Pre/post questionnaires with identical questions on walking	Route and mode choice			Walking			Actual	Self-reported walking extracted as main outcome.	climate change, climate protection	Yes		1	Health	Field experiment (other)	Field experiment based on pilot study of app complemented with pre/post survey	One month	100 - 500	145	Austria	Graz, Austria	2020	0	0	1	0	0
	Ja	64040	3428179	What makes you bike? Exploring persuasive strategies to encourage low-energy mobility			rayyan-626175084	Wunsch, M. and Stibe, A. and Millonig, A. and Seer, S. and Dai, C. and Schechtner, K. and Chin, R. C. C.		Default question	Only Intervention 1 relevant in view of inclusion criteria	Matthias.Wunsch.fl@ait.a	Conference proceedings	Private	Everyday mobility	Urban	Students at MIT (Cambridge, US)	A2 Make information visible A3 Provide social reference point Gamification	Frequent Biking Challenge providing information: Triggering information and feedback; recognition with status points, titles, etc; rankings and leaderboards;	Yes	No	Control	Control group without intervention	Route and mode choice			Cycling			Actual	Self-reported cycling during experimental period	low-energy mode of transportation; sustainable mobility; greenhouse gases	No		1	Health	Field experiment (RCT)	Field experiment with control group	Four weeks	< 100	22	United States	Cambridge, MA (United States)	2015	0	0	1	0	0
	Ja	64043	3428182	Motivating change in commuters&#39; mobility behaviour: Digital nudging for public transportation use			rayyan-626168727	Zimmermann, S. and Schulz, T. and Hein, A. and Gewald, H. and Krcmar, H.		Default question		Sina.zimmermann@hnu.de	Peer-reviewed article	Professional	Everyday mobility	n/a	Car commuters living in Germany	A3 Provide social reference point	Provision of recommendation to choose public transport	No	No	Control	Control group without recommendations	Route and mode choice			Public transport use			Hypothetical	Hypothetical public transport choice for commuting	environmental damage, greenhouse gas emissions	No		79	None	Survey-based experiment	Choice based conjoint analysis	3 months	500 - 1,000	511	Germany	Online	2024	0	0	1	0	0
	Ja	64044	3428183	Combined Digital Nudging to Leverage Public Transportation Use			rayyan-626160865	Zimmermann, S. K. and Feike, P. L. and Hein, A. and Gewald, H.		Default question		sina.zimmermann@hnu.de	Conference proceedings	Private	Everyday mobility	Urban	Convenience sample of German participants	B1 Change choice defaults B3 Change range or composition of options	Decoy (second public transport trip with longer travel time), default (public transport preselected and highlighted)	No	No	Control	Control group without intervention	Route and mode choice			Public transport use			Hypothetical	Hypothetical choice for specific routes between car and public transport	global climate change, sustainable development goals, environmental damage, CO2 emissions	No		1	None	Survey-based experiment	Online experiment with custom web application. Three treatment groups (decoy, default, combined) and control group, Hypothetical choice between public transport and car in three scenarios for routes in Munich, Germany.	13 weeks field time	100 - 500	183	Germany	Germany (online)	2023	0	0	1	0	0
	Ja	64145	3428041	The effect of tailored information, goal setting, and tailored feedback on household energy use, energy-related behaviors, and behavioral antecedents			rayyan-626162929	Abrahamse, W. and Steg, L. and Vlek, C. and Rothengatter, T.		Default question	Outcome to be discussed.	W.Abrahamse@surrey.ac.uk	Peer-reviewed article	Private	Everyday mobility	Urban	Customers of Dutch utility company in Groningen were contacted with invitation letter.	A2 Make information visible C2 Facilitate commitment	Two websites were developed. The first website contained the interventions and was designed for the experimental groups. The intervention was implemented upon completion of the questionnaire. The questionnaire aimed to provide insight into the direct and indirect energy use of households, their current possession and use of household appliances, their current energy-related behaviors, and knowled…	Yes	No	Mixed	Control group and two experimental groups; combined with two joint measurement points for all groups.	Travel decisions Route and mode choice		Reduce trip frequency	Shift from car			Actual	in general: reduced direct and indirect energy use; mobility-specific: car use for trips shorter than 5km as well as car trips between 5 and 10 km (per week).	emissions of greenhouse gases, global warming, human-induced climate change	No		265	None	Field experiment (RCT)	Field experiment with three groups. Two measurement points with online questionnaires for control group and three for experimental groups. First measurement (before intervention) and third measurement (5 months after intervention) used for comparison. First experimental group received combination of tailored information, individual goal setting (5% reduction), and tailored individual feedback. Se…	5 months	100 - 500	189	Netherlands	Groningen, The Netherlands	2007	0	1	1	0	0
	Ja	64146	3428042	Cleaning up our acts: Psychological interventions to reduce engine idling and improve air quality			rayyan-626160615	Abrams, D. and Lalot, F. and Hopthrow, T. and Templeton, A. and Steeden, B. and zkeeci, H. and Imada, H. and Warbis, S. and Sandiford, D. and Meleady, R. and Fell, E. and Abrams, Z. and Abrams, A. and Ngan, X. Q. and Celina, S. and Tanyeri, A. and Gammon, M. and Abrams, B. and Fischer, L. and Drysdale, S. and Dewi, R. and Leite, A. and Mills, A. and Peckham, S.		Default question		D.Abrams@kent.ac.uk	Peer-reviewed article	Mixed	Everyday mobility	Urban	Car drivers at railway crossing in Canterbury, UK	A2 Make information visible A3 Provide social reference point C1 Provide reminders	Signs with different persuasive messages at railway crossing. The intervention signs were printed on 60 cm × 45 cm, black text over yellow background. They were fixed to lampposts, 2.5 m above the ground. Outcome efficacy ("you will improve air quality" = make information visible); self-regulation ("Think about your actions. When the barriers are down please turn off your engine."= reminder); Soc…	No	No	Pre/Post	First week was baseline without intervention. Afterwards, one road sign per week (rotated at two locations).	Usage behavior				Fuel efficient driving		Actual	Idling at railway crossing. Measured based on observations (primary outcome) as well as sensors (air pollution; secondary outcome).	environment, air pollution, Co2	No		1	Health	Field experiment (other)	Observational field experiment without random allocation.	Four weeks (First week of July to first week of August). Testing period from Tuesday to Thursday with 3 time intervals each day (9-10am, 1-2pm, and 5-6pm).	5,000 - 10,000	6049	United Kingdom	Canterbury, UK	2021	0	0	0	1	0
	Ja	65235	3579443	Metric and Scale Design as Choice Architecture Tools			rayyan-626168303_1	Camilleri, A. R. and Larrick, R. P.		Default question	Experiment 1. Outcome termed as preference but represents hypothetical choice between cars.	adrian.camilleri@duke.edu	Peer-reviewed article	Private	n/a	n/a	US participants via Amazon MTurk	A1 Translate information A2 Make information visible	Provision of information about car fuel costs / fuel efficiency via car labels in different formats: A) Metric (gallons vs. dollars), B) scale (100 miles, 15,000 miles, 100,000 miles), vehicle differences (calculated vs. not calculated)	Yes	No	Other	Partially within subjects design. Different choice levels	Upstream decisions	Shift to small / efficient car					Hypothetical	Choice between different cars. Selection of fuel efficient vehicle (termed as preference)	carbon dioxide emissions, climate change, CO2	No		108	None	Survey-based experiment	Online study (partially within subject design)	10 minutes	100 - 500	424	United States	United States (online)	2014	1	0	0	0	0
	Ja	65238	3579446	Experimental Economics in Transportation Focus on Social Influences and Provision of Information			rayyan-626164267	Gaker, D. and Zheng, Y. D. and Walker, J.		Default question	Study 2. Information cascade experiment. Study 1 excluded (no control group). Study 3 excluded (safety framing)	joanwalker@berkeley.edu	Peer-reviewed article	Private	n/a	n/a	Students at University of California, Berkeley	A3 Provide social reference point	Information about behavior of others in an information cascade experiment. Price as separated factor.	No	Yes	Other	Information cascade experiment	Upstream decisions	Decide against buying a car Shift to EV					Hypothetical	Hypothetical choice between purchasing conventional car, hybrid car as well as going without a car	greenhouse gas, sustainable behavior	No		47	Safety	Lab experiment	Lab experiment conducted at UC Berkeley's Xlab (information cascade experiment)	n/a	100 - 500	312	United States	Berkeley, California, United States	2010	1	0	0	0	0
	Ja	65240	3579448	When nudges aren&#39;t enough: Incentives and habit formation in public transport usage			rayyan-626175124_1	Gravert, C. A. and Collentine, L. O.		Default question	Study 1 (Main experiment). Complement with published article.	cag@econ.ku.dk	Report / white paper	Private	Everyday mobility	n/a	New residents in Skane (southernmost Sweden), including in urban areas such as Malmö and rural villages.	A3 Provide social reference point B4 Change option consequences	Free short-term travel cards shortly after new residents moved to or within region (life event). Provided with flyer. Treatment 1: Social norm nudge (descriptive message) complemented with offer of two-week travel card (low option-related effort to try PT). Treatment 2: No social norm statement but offer of four-week free travel card. Reminder after two weeks, if no answer on invite received.	No	Yes	Control	Control condition with neutral letter (no social norm) and offer of free two-week trial	Upstream decisions Route and mode choice	Purchase public transport pass		Public transport use			Actual	Activation of free card and usage of public transport during trial period. Purchase of monthly cards and usage afterwards (purchase of monthly and single tickets can not be differentiated based on data). Initial response not relevant as it is not directly related to travel behavior.	threat to climate	No		2	Health	Field experiment (RCT)	Field experiment with randomized group allocation and outcome measurement	2-4 weeks trial period. Approximately 10 month incl. contact of residents and follow up measures.	> 10,000	14282	Sweden	Skane (souternmost Sweden)	2020	1	0	1	0	0
	Ja	65241	3579449	When nudges aren&#39;t enough: Incentives and habit formation in public transport usage			rayyan-626175124_2	Gravert, C. A. and Collentine, L. O.		Default question	Study 2	cag@econ.ku.dk	Report / white paper	Private	Everyday mobility	n/a	New residents in Skane (southernmost Sweden), including in urban areas such as Malmö and rural villages. Subsample of participants that did not respond to initial invite for free ticket.	A1 Translate information A3 Provide social reference point B4 Change option consequences	Reminder with follow up for two-week travel card with positively framed or negatively framed social norms. In addition to initial baseline intervention (invitation for two week free travel card with neutral flyer).	Yes	Yes	Control	Control condition with neutral letter (no social norm) and offer of free two-week trial	Route and mode choice			Public transport use			Actual	Response to letter (not in focus) and activation of free card (= public transport usage).	threat to climate	No		2	Health	Field experiment (RCT)	Field experiment with randomized group allocation and outcome measurement	2 week trial period	> 10,000	11373	Sweden	Skane (souternmost Sweden)	2020	0	0	1	0	0
	Ja	65242	3579450	When nudges aren&#39;t enough: Incentives and habit formation in public transport usage			rayyan-626175124_3	Gravert, C. A. and Collentine, L. O.		Default question	Study 3	cag@econ.ku.dk	Report / white paper	Private	Everyday mobility	n/a	New residents in Skane (southernmost Sweden), including in urban areas such as Malmö and rural villages. Subsample of participants that responded to initial offer of free two-week travel card.	C2 Facilitate commitment	Implementation intentions by prompting participants to think about when and where to use public transport card (group 2) or to write it down in empty slots (group 3).	No	Yes	Control	Control group with instructions on how to use the card	Route and mode choice			Public transport use			Actual	Activation of free two-week travel card (= usage of public transport)	threat to climate	No		2	Health	Field experiment (RCT)	Field experiment with randomized group allocation and outcome measurement	2 week trial period	5,000 - 10,000	6969	Sweden	Skane (souternmost Sweden)	2020	0	0	1	0	0
	Ja	65243	3579451	A carbon price by another name may seem sweeter: Consumers prefer upstream offsets to downstream taxes			rayyan-626160218	Hardisty, D. J. and Beall, A. T. and Lubowski, R. and Petsonk, A. and Romero-Canyas, R.		Default question	Study 1 from article. Study 2 is not included because it does not include control conditions.	david.hardisty@sauder.ubc.ca	Peer-reviewed article	Private	Leisure / Tourism	n/a	US residents from Amazon MTurk	A1 Translate information	Framing of CO2 payment as "tax" or "offset" as well as "upstream" or downstream"	No	Yes	Control	Two control groups: no fee control (without fee) and no info control (with fee included in price without information)	Usage behavior				Carbon offsetting		Hypothetical	Intention to purchase a flight with additional carbon fee (compared to alternative without)	greenhouse gas emissions, carbon dioxide emissions, climate change	No		1	None	Survey-based experiment	Survey-based experiment based on Amazon MTurk. Each participant was shown five flight pairs	n/a	500 - 1,000	588	United States	United States (Online)	2019	0	0	0	1	0
	Ja	65245	3579453	What we can learn from five naturalistic field experiments that failed to shift commuter behaviour			rayyan-626175105_1	Kristal, A. S. and Whillans, A. V.		Default question	Study 1 (Paper) / Study 1a (Report). Paper leading source.	akristal@hbs.edu	Peer-reviewed article	Professional	Everyday mobility	n/a	Employees at Heathrow airport	A2 Make information visible A3 Provide social reference point B2 Change option-related effort	Treatment 1) Information on carpooling service offered by workplace; Treatment 2) letter to reduce friction cost by highlighting link to website (reduce option-related effort); Treatment 3) peer testimonials (social reference point)	Yes	No	Control	Control condition without letter	Upstream decisions	Register for car sharing					Actual	Registration for carpool offer (peer-to-peer platform provided by workplace)	CO2 emissions, catastrophic climatic events	No		1	None	Field experiment (RCT)	Field experiment with control group and three intervention groups	Two months	> 10,000	54887	United Kingdom	London / Heathrow airport, UK	2020	1	0	0	0	0
	Ja	65246	3579454	What we can learn from five naturalistic field experiments that failed to shift commuter behaviour			rayyan-626175105_2	Kristal, A. S. and Whillans, A. V.		Default question	Study 2 (Paper) / Study 1b (Report). Paper leading source.	akristal@hbs.edu	Peer-reviewed article	Professional	Everyday mobility	n/a	Employees at Heathrow airport registered for carpooling service	A1 Translate information A2 Make information visible	E-Mails with treatments: Treatment 1) "Carpool matches" personalized information about potential colleagues to carpool with. Treatment 2) Providing additional information on opportunity costs	Yes	No	Control	Neutral email	Usage behavior				Carpooling		Actual	Carpool activation (actively carpooling with colleague)	CO2 emissions, catastrophic climatic events	No		1	None	Field experiment (RCT)	RCT with two treatment groups and one control group	Four weeks	500 - 1,000	871	United Kingdom	London / Heathrow airport, UK	2020	0	0	0	1	0
	Ja	65247	3579455	What we can learn from five naturalistic field experiments that failed to shift commuter behaviour			rayyan-626175105_3	Kristal, A. S. and Whillans, A. V.		Default question	Study 3a (Paper) / Study 2a (Report). Paper leading source.	akristal@hbs.edu	Peer-reviewed article	Professional	Everyday mobility	n/a	Employees at Heathrow airport who were not bus users but lived close to bus route	A2 Make information visible B2 Change option-related effort	Letter with information on public transport. Half of participants received 7-day free bus ticket	Yes	Yes	Control	No free bus ticket	Upstream decisions	Purchase public transport pass					Actual	Registration for discounted travel pass	CO2 emissions, catastrophic climatic events	No		1	None	Field experiment (RCT)	Field study with information as well as control and treatment condition (free 1 week ticket)	7 days	5,000 - 10,000	7564	United Kingdom	London / Heathrow airport, UK	2020	1	0	0	0	0
	Ja	65248	3579456	What we can learn from five naturalistic field experiments that failed to shift commuter behaviour			rayyan-626175105_4	Kristal, A. S. and Whillans, A. V.		Default question	Study 3b (Paper) / Study 2b (Report). Paper leading source.	akristal@hbs.edu	Peer-reviewed article	Professional	Everyday mobility	n/a	Employees at Heathrow airport which did not take advantage of free 1 week ticket	A1 Translate information A2 Make information visible	Loss framed letter on free ticket together with information on how still to take advantage	Yes	No	Control	Control group with no letter	Upstream decisions	Purchase public transport pass					Actual	Discounted travel product purchases	CO2 emissions, catastrophic climatic events	No		1	None	Field experiment (RCT)	Field experiment with letter vs. no letter condition	n/a	3,000 - 5,000	4732	United Kingdom	London / Heathrow airport, UK	2020	1	0	0	0	0
	Ja	65249	3579457	What we can learn from five naturalistic field experiments that failed to shift commuter behaviour			rayyan-626175105_5	Kristal, A. S. and Whillans, A. V.		Default question	Study 4 (Paper) / Study 3a (Report). Paper leading source. Study 3b from report not relevant due to wrong intervention (1:1 session)	akristal@hbs.edu	Peer-reviewed article	Professional	Everyday mobility	n/a	Employees at Heathrow airport	A2 Make information visible	Personalized travel plans (PTPs): PTPs provided tailored information to each employee about routes, transit schedules, travel discounts and carpool matches that best suited their needs. Also opportunity for 1:1 session.	Yes	No	Mixed	Comparison with baseline survey and control group without PTP	Usage behavior				Carpooling		Actual	Number of SOV (single occupancy vehicle) trips taken across conditions	CO2 emissions, catastrophic climatic events	No		1	None	Field experiment (other)	Field experiment with pre/post design	Two months	1,000 - 3,000	1095	United Kingdom	London / Heathrow airport, UK	2020	0	0	0	1	0
	Ja	65250	3579458	Surveillance or Self-Surveillance? Behavioral Cues Can Increase the Rate of Drivers&#39; Pro-Environmental Behavior at a Long Wait Stop			rayyan-626173069_1	Meleady, R. and Abrams, D. and Van de Vyver, J. and Hopthrow, T. and Mahmood, L. and Player, A. and Lamont, R. and Leite, A. C.		Default question	Study 1	D.Abrams@kent.ac	Peer-reviewed article	Private	Everyday mobility	Urban	Drivers stopping at crossing. Experiment particularly focuses on car drivers.	A3 Provide social reference point	"Watching eyes" placards inducing public self focus	No	No	Control	"Baseline" measurement without intervention which, however, was randomized together with other treatments (therefore categorized as control)	Usage behavior				Fuel efficient driving		Actual	Reduce idling: Turning engines off at crossing	pro-environmental behavior, air pollution, environment	No		1157	Health	Field experiment (other)	Quasi-experimental field experiment with different conditions	6 months	100 - 500	216	United Kingdom	Canterbury, United Kingdom	2017	0	0	0	1	0
	Ja	65251	3579459	Surveillance or Self-Surveillance? Behavioral Cues Can Increase the Rate of Drivers&#39; Pro-Environmental Behavior at a Long Wait Stop			rayyan-626173069_2	Meleady, R. and Abrams, D. and Van de Vyver, J. and Hopthrow, T. and Mahmood, L. and Player, A. and Lamont, R. and Leite, A. C.		Default question	Study 2	D.Abrams@kent.ac	Peer-reviewed article	Private	Everyday mobility	Urban	Drivers stopping at crossing. Experiment particularly focuses on car drivers.	A3 Provide social reference point	"Watching eyes" placard interventions. Treatment 1: Public self-focus; Treatment 2: Private self-focus ("think of yourself")	No	No	Control	"Baseline" measurement without intervention which, however, was randomized together with other treatments (therefore categorized as control)	Usage behavior				Fuel efficient driving		Actual	Reduce idling: Turning engines off at crossing	pro-environmental behavior, air pollution, environment	No		1157	Health	Field experiment (other)	Quasi-experimental field experiment with different conditions		100 - 500	325	United Kingdom	Canterbury, United Kingdom	2017	0	0	0	1	0
	Ja	65252	3579460	Assessing the impacts of social norms on low-carbon mobility options			rayyan-626159259_1	Mundaca, L. and Roman-Collado, R. and Cansino, J. M.		Default question	Study 1	luis.mundaca@iiiee.lu.se	Peer-reviewed article	Private	n/a	n/a	Respondents from Sweden with driving license and above the year of 18	A3 Provide social reference point	Treatment 1: Descriptive social norm message; Treatment 2: Injunctive social norm message	Yes	No	Control	Control group without intervention	Upstream decisions	Register for car sharing					Hypothetical	Willingness to "adopt" car sharing	pro-environmental behavior, low-carbon mobility options	No		1	Health	Survey-based experiment	Survey based experiment with randomized groups: control and two treatments. Intention to adopt as main outcome	n/a	500 - 1,000	720	Sweden	Sweden (Online)	2022	1	0	0	0	0
	Ja	65253	3579461	Assessing the impacts of social norms on low-carbon mobility options			rayyan-626159259_2	Mundaca, L. and Roman-Collado, R. and Cansino, J. M.		Default question	Study 2	luis.mundaca@iiiee.lu.se	Peer-reviewed article	Private	n/a	n/a	Respondents from Sweden with driving license and above the year of 18	A2 Make information visible A3 Provide social reference point	Condition 1: injunctive norm with prescriptive (focusing on appropriateness of environmentally friendly behaviors) and proscriptive (inappropriateness of harmful behaviors). In addition, low-carbon transport hierarchy. Condition 2: Norm description and low-carbon transport hierarchy complemented by car-sharing!	Yes	No	Control	Control group without intervention	Route and mode choice			Public transport use Cycling Walking			Hypothetical	Intention to adopt environmentally-friendly mobility options (walking, cycling and public transport - not car sharing!)	pro-environmental behavior, low-carbon mobility options	No		1	Health	Survey-based experiment	Survey-based experiment	n/a	500 - 1,000	730	Sweden	Sweden (Online)	2022	0	0	1	0	0
	Ja	65256	3579464	Meet Bob and Offset Your Flight: Optimising Explainer Videos to Promote Voluntary Carbon Offsetting			rayyan-626168220_1	Schorn, A. and Wirth, W.		Default question	Experiment 1	a.schorn@ikmz.uzh.ch	Peer-reviewed article	Private	Leisure / Tourism	n/a	German participants recruited via market research institute	A3 Provide social reference point	Interventions provided via explainer videos: static vs. dynamic descriptive social norm appeals for carbon offsetting. In addition, first- vs. third-person narrative perspective and destination (Europe vs. overseas) manipulated - not in focus here.	Yes	No	Control	Video without social norm. Other control group for other interventions (e.g., no video)	Usage behavior				Carbon offsetting		Hypothetical	Intention to offset (main outcome)	anthropogenic climate change, greenhouse gases, global emissions	No		349	None	Survey-based experiment	Survey-based experiment with several explainer videos (between subjects design)	n/a	100 - 500	482	Germany	Germany, online	2023	0	0	0	1	0
	Ja	65258	3579466	Design and evaluation of a new fuel -efficiency support tool			rayyan-626161801_1	van der Voort, Mascha Cecile		Default question	Study 1 (driving simulator)	m.c.vandervoort@utwente.nl	Thesis / dissertation	Private	Everyday mobility	n/a	Male participants in driving simulator study between 25 and 45 years old and driving license for more than 5 years	A2 Make information visible	Eco-driving advice provided by fuel-efficiency support tool. Visual and auditory cues. Detailed advice (e.g., concrete gear change) vs. shorter advice.	Yes	No	Mixed	Control group without advice tool as well as comparison to pre-measurement with "drive as usual" condition	Usage behavior				Fuel efficient driving		Actual	Fuel efficiency in driving simulator. Other outcomes (workload and acceptance) not extracted since they are not relevant for the review	CO2 emissions	No		13	None	Lab experiment	Driving simulator experiment. Multiple runs per participant.	Half a day per participant	< 100	88	Netherlands	Soesterberg, The Netherlands	2001	0	0	0	1	0
	Ja	65260	3579468	Leveraging Large-Scale Behavioural Change Interventions Using Social Norms, Civic Culture, and Installations : an Analysis of Classic Interventions and New Experiments to Tackle Social Challenges			rayyan-626167727_1	Yamin-Slotkus, Paulius		Default question	Experiment ("case study") 1 from paper 3 in dissertation	p.yamin-slotkus@lse.ac.uk	Thesis / dissertation	Professional	Everyday mobility	n/a	Professional truck drivers in Colombia	A2 Make information visible A3 Provide social reference point C1 Provide reminders	GSI(R) condition: feedback on own consumption compared to company's average provided on business card; EBO (R/I): video providing injunctive social norms for behavior change, special keyring functioning as reminder	Yes	No	Mixed	Control group (existing fuel saving measures) as well as baseline and post-test	Usage behavior				Fuel efficient driving		Actual	Fuel consumption (km / US gallon)	CO2 emissions	No		1	Safety	Field experiment (RCT)	Field experiment with three groups and pre/post-test	7 months	100 - 500	138	Colombia	Buenaventura, Colombia	2020	0	0	0	1	0
	Ja	65261	3579469	Leveraging Large-Scale Behavioural Change Interventions Using Social Norms, Civic Culture, and Installations : an Analysis of Classic Interventions and New Experiments to Tackle Social Challenges			rayyan-626167727_2	Yamin-Slotkus, Paulius		Default question	Experiment ("case study") 2 from paper 3 in dissertation	p.yamin-slotkus@lse.ac.uk	Thesis / dissertation	Professional	Everyday mobility	n/a	Professional truck drivers in Colombia	A2 Make information visible A3 Provide social reference point C1 Provide reminders	Treatment condition: feedback on own consumption compared to company's average provided on business card; video providing injunctive social norms for behavior change, special keyring functioning as reminder; short discussion (not in focus); additional feedback device providing feedback for sudden acceleration; additional SMS messaged providing feedback on performance	Yes	No	Mixed	Control group (existing fuel saving measures) as well as baseline and post-test	Usage behavior				Fuel efficient driving		Actual	Fuel consumption (km / US gallon). Additional outcome (driving parameter alerts) not extracted given that fuel consumption is in focus.	CO2 emissions	No		1	Safety	Field experiment (RCT)	Field experiment with two groups and pre/post comparison based on fuel consumption	5 months	< 100	73	Colombia	Buenaventura, Colombia	2020	0	0	0	1	0
	Ja	65291	3579752	Free riding or discounted riding? How the framing of a bike share offer impacts offer-redemption			SUP-ORG-8	Krikman, E.		Default question	Economic incentive (12$) not separately analyzed from behaviorally-informed interventions but at the same time moderate in terms of amount and also only in form of discount. Thus, included and considered micro-incentive.	elspeth.kirkman@bi.team	Peer-reviewed article	Private	Everyday mobility	Urban	Participants who had newly moved close to a bike station as well as those who lived close to a newly built bike station	A1 Translate information B2 Change option-related effort	Postcard with "free" frame for free rides (1 Free day pass, 4 free single rides, first month free of annual membership) vs. absolute discount value (12$ off). Free rides to reduce option-related effort (B2).	No	Yes	Control	Framing of absolute discount as control / comparison given that there is no "neutral" control group for this framing	Upstream decisions	Register for micro-mobility					Actual	Redemption of discount offer to take-up bike sharing (actual usage as secondary outcome and not in focus).	air quality	No		1	Health	Field experiment (RCT)	Field experiment with randomized allocation to groups	n/a	> 10,000	10500	United States	Portland, Oregon (US)	2019	1	0	0	0	0
	Ja	65292	3579753	&quot;Schon wieder &#39;ne Mail...&quot; - Wie Aufmerksamkeit erzeugt und Verhaltensnderungen erreicht werden knnen (und wo die Grenzen sind)			SUP-ORG-16	Cerulli-Harms, A.; Lang, V.; Rauber, J.		Default question	Only Experiment 1 (DWD). Experiment 2 and 3 not extracted because no sufficient control was implemented (comparison with similar companies)	a.cerulli-harms@conpolicy.de	Conference proceedings	Professional	Everyday mobility	Urban	Employees of German public agency	A1 Translate information A3 Provide social reference point	Invitation letter to participants with simplification of information as well as reference to behavior of colleagues	Yes	No	Control	Control group with traditional, not behaviorally-informed letter	Upstream decisions	Purchase public transport pass					Actual	Purchase job ticket (more precisely: claim employer subsidy for public transport pass).	sustainable	No		103	None	Field experiment (RCT)	Randomized controlled trial with two groups (traditional letter vs. behaviorally-informed letter) and actual field outcome	One month	1,000 - 3,000	1107	Germany	Offenbach, Germany	2023	1	0	0	0	0
	Ja	65295	3579756	Can behavioral interventions optimize self-consumption? Evidence from a field experiment with prosumers in Germany			SUP-ORG-69	Pelka, S.; Kesselring, A.; Preu, S.; Chappin, E.; de Vries, L.		Default question	Increase share of self-produced electricity through load shifts. Study in general and experiment materials focus on EV owners. However, not all participants own EV (still > 50%) but controllable EV owners are analyzed as subgroup. Thus, study is deemed relevant.	s.pelka@tudelft.nl	Peer-reviewed article	Private	n/a	n/a	Households in or near Mannheim, Germany, with rooftop PV installed. Sub-group of 39 participants owns controllable EV. From 111 households, only 39 had controllable EV (EV group)	A1 Translate information A2 Make information visible A3 Provide social reference point B1 Change choice defaults	Interventions via web portal and smart charging app: Intervention 1: Feedback (simple indicators regarding current consumption, including translation in simple terms (coffee cups): A1, A2); Intervention 2: Feedback on own consumption in Benchmark as well as recommendations for load shift (A2); Intervention 3: Default change (per default, EV only charges with self-generated electricity). In additi…	Yes	No	Mixed	Control group (with lag in interventions compared to intervention group) and baseline measurement	Usage behavior				Environmentally friendly charging		Actual	Shifting electricity consumption for EV charging to times of self-generated PV electricity. Absolute measure (self-consumption of electricity) as well as relative measure compared to overall electricity consumption (autarky-rate).	CO2 emissions	No		1	Other	Field experiment (RCT)	RCT with control group and baseline measurement. Three interventions over time for experimental group in sequential design. Period without intervention between interventions. In addition, interventions were provided incrementally. Control group received intervention combination from previous experimental condition.	20 months	100 - 500	111	Germany	Mannheim, Germany	2024	0	0	0	1	0
	Ja	66383	3802839	Are Consumers Poorly Informed about Fuel Economy? Evidence from Two Experiments			SUP-REV-17_1	Allcott, H., &amp; Knittel, C.		Default question	Study 1: Dealership study	hunt.allcott@nyu.edu	Peer-reviewed article	Private	n/a	n/a	Customers at Ford dealerships in the United States	A1 Translate information A2 Make information visible	Providing individually tailored annual and lifetime fuel cost information for considered vehicles as well as general information on the MPG illusion. In addition, translation of cost savings into common purchases (gallons of milk, tickets to Hawaii). Provided on a tablet app in a car dealership store	Yes	No	Control	Control group without intervention (only survey)	Upstream decisions	Shift to small / efficient car					Actual	Purchase of more efficient car compared to initial consideration set	Environmental externalities, fuel economy	No		2	Other	Field experiment (RCT)	RCT with randomized intervention	Approximately 2 years (incl follow up).	100 - 500	375	United States	Seven Ford dealerships across the United States	2019	1	0	0	0	0
	Ja	66384	3802840	Are Consumers Poorly Informed about Fuel Economy? Evidence from Two Experiments			SUP-REV-17_2	Allcott, H., &amp; Knittel, C.		Default question	Study 2: Online experiment	hunt.allcott@nyu.edu	Peer-reviewed article	Private	n/a	n/a	Online Participants from ResearchNow that stated intention to purchase car. US residents over the age of 18.	A1 Translate information A2 Make information visible	Information on annual and lifetime costs of cars in context of fuel efficiency. In addition, translation of information on fuel cost savings in tangible purchases (16 weeks of lunch). In addition for "relative" group: own fuel consumption savings as well as average driver's fuel consumption savings. For "climate" treatment: social costs of carbon	Yes	No	Control	Control group with irrelevant interventions (one for each experimental group)	Upstream decisions	Shift to small / efficient car					Actual	Purchase of more efficient car compared to initial consideration set. Preferences also analyzed but not extracted here since they do not fulfill inclusion criteria.	Environmental externalities, fuel economy	No		2	Other	Survey-based experiment	Survey-based experiment with actual outcome (car purchase) analyzed via follow-up survey. Four treatment groups and four control groups.	1,5 years (incl. follow-up).	1,000 - 3,000	1489	United States	United States (online)	2019	1	0	0	0	0
	Ja	66385	3802841	Can Defaults Save the Climate? Evidence from a Field Experiment on Carbon Offsetting Programs			SUP-REV-53	Araa, J.E., Len, C.J.		Default question		jarana@daea.ulpgc.es	Peer-reviewed article	Professional	n/a	n/a	Participants attending conventions and conferences	B1 Change choice defaults	Opt-in vs. opt-out condition for carbon offset payments for travel expenses	No	No	Control	Opt-in vs. opt-out condition	Usage behavior				Carbon offsetting		Actual	Paying carbon offsets (varying amount) for flight as well as stay	environmental policy, fossil fuels, CO2	No		613	None	Field experiment (RCT)	RCT with opt-in and opt-out condition and actual behavior as outcome. Amount of CO2 offset as additional variable.	Two years	1,000 - 3,000	1680	Spain	Gran Canaria	2013	0	0	0	1	0
	Ja	66386	3802842	Evidence that implementation intentions reduce single-occupancy car use in a rural population: moderating effects of compliance with instructions			SUP-REV-2	Armitage CJ, Reid JC, Spencer CP		Default question		c.j.armitage@sheffield.ac.uk	Peer-reviewed article	Private	Everyday mobility	Rural	Rural dwellers in Northern England	C2 Facilitate commitment	Implementation intentions instructions	Yes	No	Mixed	Control group without implementation intention as well as pre/post measurement	Usage behavior				Carpooling		Actual	Single-occupancy car use. Measurement at baseline and follow-up measure extracted as main outcome as it fulfills inclusion criteria.	pro-environmental behavior, negative environmental consequences	No		455	None	Field experiment (RCT)	Randomized controlled trial with two measurement points	1 month	100 - 500	415	United Kingdom	Predominantly rural area of Northern England	2011	0	0	0	1	0
	Ja	66388	3802844	Effects of implementation intentions on the actual performance of new environmentally friendly behaviours Results of two field experiments.			SUP-REV-734	Bamberg		Default question	Only study 1 relevant (study 2 with organic food as outcome)	sebastian.bamberg@hsbi.de	Peer-reviewed article	Private	Everyday mobility	Urban	Students at University of Giessen that had never used specific bus before and which were habitual non-public transport users	C2 Facilitate commitment	Implementation intention intervention	Yes	Yes	Control	Control group without implementation intention intervention	Route and mode choice			Public transport use			Actual	Usage of bus for testing purposes. Actual usage extracted as main outcome.	environmentally friendly behaviors	No		399	None	Field experiment (RCT)	RCT with control and experimental group. Free bus ticket for both groups.	7 days	< 100	90	Germany	Giessen, Germany	2002	0	0	1	0	0
	Ja	66390	3802846	Marketing in the bus industry: A psychological interpretation of some attitudinal and behavioural outcomes			SUP-REV-501_1	Beale, J. R., &amp; Bonsall, P. W.		Default question	Study 1	pbonsall@its.leeds.ac.uk	Peer-reviewed article	Private	Everyday mobility	Rural	Residents from Leeds, UK	A2 Make information visible	Information provision explicitly based on perceptions of buses	Yes	No	Control	Control group without intervention	Route and mode choice			Public transport use			Actual	Self reported increase in bus use	sustainable transport modes	No		272	None	Field experiment (RCT)	RCT with two groups and multiple surveys	6 months between intervention and outcome measurement	100 - 500	205	United Kingdom	Horsforth (Suburb of Leeds), United Kingdom	2007	0	0	1	0	0
	Ja	66391	3802847	Effect of using an in-vehicle smart driving aid on real-world driver performance.			SUP-REV-974	Birrell, S. A., Fowkes, M., &amp; Jennings, P. A.		Default question		s.birrell@warwick.ac.uk	Peer-reviewed article	Private	Everyday mobility	n/a	Employees at trial management company (UK)	A2 Make information visible	Real time driving feedback and advice provided via smartphone, complemented by auditory feedback. Operational as well as tactical advice.	Yes	No	Other	Control conditions without intervention (within subjects variation)	Usage behavior				Fuel efficient driving		Actual	eco-driving	green driving,	No		1801	Safety	Field experiment (RCT)	Real world on-road driving trial	50 minutes	< 100	33	United Kingdom	Leicestershire, UK	2014	0	0	0	1	0
	Ja	66393	3802849	Is bigger always better? The unit effect in carbon emissions information			SUP-REV-754	Cadario, R., Parguel, B., &amp; Benoit-Moreau, F.		Default question	Only study 1 extracted (reporting of study 2 focuses on ecological image and numeracy)	r.cadario@ieseg.fr	Peer-reviewed article	Private	n/a	n/a	French participants via market research institute	A1 Translate information	Translation of emission information in kg/km (contracted scale) vs. g/km (expanded scale)	Yes	No	Control	Other framing (no neutral condition possible)	Upstream decisions	Shift to small / efficient car					Hypothetical	Percentage of participants chosing ecological option	Carbon emissions	No		204	None	Survey-based experiment	Survey-based experiment via market research company	n/a	100 - 500	125	France	France (online)	2016	1	0	0	0	0
	Ja	66394	3802850	Message Framing in Green Advertising: The Effect of Construal Level and Consumer Environmental Concern			SUP-REV-462	Chang, H., Zhang, L., and Xie, G.-X.		Default question		changh@philau.edu	Peer-reviewed article	Private	n/a	n/a	Undergraduate students from two east-coast universities in the US	A1 Translate information	Loss vs. gain framing of impacts of car purchase decision (hybrid car) as well as construal level manipulation (present vs. future)	Yes	No	Control	Other form of framing (loss vs. gain; present vs. future). No neutral condition possible	Upstream decisions	Shift to EV					Hypothetical	Purchase intention for hybrid car	environmental sustainability	No		158	None	Lab experiment	Lab experiment with 2x2 design	One month	100 - 500	157	United States	Two east cost universities, United States	2015	1	0	0	0	0
	Ja	66395	3802851	Pursuing softer urban mobility behaviors through game-based apps			SUP-REV-897	Di Dio, S.; Massa, F.; Nucara, A.; Peri, G.; Rizzo, G.; Schillaci, D.		Default question	Only results from field trial without quasi-monetary rewards extracted. Monetary role of incentives stressed for other trial by authors.	antonino.nucara@unirc.it	Peer-reviewed article	Private	Everyday mobility	Urban	University student commuters	A2 Make information visible	TrafficO2 app: Points based feedback on mobility choices. Only results for no-rewards trial extracted.	Yes	No	Pre/Post	Baseline information (scenario 0)	Route and mode choice			Public transport use Cycling Walking Shift from car			Actual	Self reported mobility behavior	sustainable development goals, environmentally effective mobility policies, CO2 emissions	Yes	42.7	1	None	Field experiment (other)	Field experiment with pre/post design	n/a	< 100	65	Italy	Palermo, Italy	2020	0	0	1	0	0
	Ja	66399	3802855	Experimental Evaluation of Information Interventions to Encourage Non-Motorized Travel: A Case Study in Hefei, China			SUP-REV-354	Geng, Jichao, et al.		Default question		jqzhu@aust.edu.cn	Peer-reviewed article	Private	Everyday mobility	Urban	Residents in urban area of Hefei city	A2 Make information visible	Provision of health and environmental-related information via WeChat	Yes	No	Mixed	Control group as well as pre/post measure	Route and mode choice			Cycling Walking Shift from car			Actual	Foot bicycle and car use (mode) as well as time and trip information. Trip information extracted as leading outcome.	environment,	No		1	Health	Field experiment (RCT)	RCT with multiple measurement groups and three experimental groups (+ one control group): environmental information only; environmental and health with low health target; environment and health with high target	Approx. two weeks between T1 and T2	100 - 500	146	China	Hefei city, China	2020	0	0	1	0	0
	Ja	66401	3802857	Sustainable behavior in motion: designing mobile eco-driving feedback			SUP-REV-870	Gimpel, H.; Heger, S.; Whl, M.		Default question		moritz.woehl@fim-rc.de	Peer-reviewed article	Private	Everyday mobility	n/a	App users from Germany that downloaded app on Google Play Store	A2 Make information visible A3 Provide social reference point	Providing feedback on driving behavior and (in condition SC) on behavior of others via app	Yes	No	Pre/Post	Baseline measurement and data collection over time	Usage behavior				Fuel efficient driving		Actual	Actual eco-driving behavior via trip reports	Greenhouse gas emissions, CO2 emissions, climate-friendly transportation	No		299	None	Field experiment (other)	Field study with baseline and follow-up measurements	Eight weeks	< 100	82	Germany	Germany, multiple cities	2022	0	0	0	1	0
	Ja	66402	3802858	A new approach to an age-old problem: solving externalities by incenting workers directly			SUP-REV-937	Gosnell, G. K., List, J. A., &amp; Metcalfe, R.		Default question		n/a	Report / white paper	Professional	n/a	n/a	Flight captains of Virgin Atlantic Airways	A2 Make information visible B4 Change option consequences	Information about recent fuel efficiency (feedback), information including target fuel usage, and prosocial incentives (donation to captain's chosen charity)	Yes	No	Mixed	Pre / post measurement as well as follow up based on continous data tracking before and after experiment. In addition, control group which was only informed about measurement.	Usage behavior				Other[Follow-up: ]		Actual	Airline captains efficiency decisions: Fuel Load, Efficient Flight, Efficient Taxi	global climat change, carbon nutral	Yes	n/a: 838,000 - 2.22 million kg of CO2 abated	1	Other	Field experiment (RCT)	RCT with gour groups (information group, targets group (incl. information), prosocial incentives group (incl. information and targets), control group). Before, during and after measurements. Only before and during extracted in line with protocol.	Eight months	100 - 500	335	United States	United States (Virgin Atlantic Airline Flights)	2016	0	0	0	1	0
	Ja	66403	3802859	Conserving Energy by Inducing People to Drive Less			SUP-REV-472	Graham, J., Koo, M., and Wilson, T. D.		Default question		jesse.graham@usc.edu	Peer-reviewed article	Private	Everyday mobility	Urban	College students at University of Virginia	A2 Make information visible	Feedback on CO2 saved or financial feedback	Yes	No	Mixed	Two control groups without intervention (one with web record keeping and one without) as well as pre/post measurement	Travel decisions Route and mode choice		Reduce trip frequency	Shift from car			Actual	Self reported reduction of car use by reducing trip frequency or using other modes	global warming, CO2 emissions	No		106	Other	Field experiment (RCT)	RCT with online feedback and data collection. 2x2 design (environmental feedback yes/no; financial feedback yes/no). Reduction of driving assessed based on follow-up survey (primary outcome measurement reported)	Two weeks	100 - 500	104	United States	Virginia, US	2011	0	1	1	0	0
	Ja	66404	3802860	Collaboration or competition: The impact of incentive types on urban cycling			SUP-REV-715	Grajales et al.		Default question		pajarito@uji.es	Peer-reviewed article	Private	Everyday mobility	Urban	Citizens in Münster (Germany), Castelló (Spain), and Valletta (Malta)	A2 Make information visible A3 Provide social reference point	Feedback on cycling behavior. Cooperative vs. competitive framing	Yes	No	Pre/Post	Before and after measurement of intention	Route and mode choice			Cycling			Hypothetical	Intention to cycle before / after intervention. Cycling during experiment also collected but does not meet criteria due to missing control group	environmentally friendly, zero carbon footprint	No		1	None	Field experiment (other)	Field experiment with before / after study	2,5 months	< 100	57	Multiple or n/a	Münster (Germany), Castelló (Spain), and Valletta (Malta)	2019	0	0	1	0	0
	Ja	66405	3802861	Impacts of personalized accessibility information on residential location choice and travel behavior			SUP-REV-351	Guo, Yuntao, and Srinivas Peeta		Default question		peeta@gatech.edu	Peer-reviewed article	Private	n/a	n/a	Potential relocators before relocation. Contacted via employers (new hires)	A2 Make information visible	Personalized information on accessibility and travel-related aspects of neighborhoods	Yes	No	Control	Control group without intervention	Upstream decisions	Residential location					Actual	Residential decision (operationalized by decision process as well as travel behavior after relocation): Four blocks of questions regarding process, relevance of specific aspects and travel behavior after relocation	Sustainability, sustainable travel behavior	No		99	None	Field experiment (RCT)	Field experiment with control and experimental group	Approx. 6 months	100 - 500	282	United States	Tippecanoe County, US	2020	1	0	0	0	0
	Ja	66406	3802862	The Bike Shed Studies: Getting Brits back on their bikes			SUP-REV-958	Hale, F.		Default question	Study 3 extracted; see screening note for exclusion reasons of 1 and 2	n/a	Report / white paper	Private	Everyday mobility	n/a	Volunteers recruited at HSBC UK City Rides	C2 Facilitate commitment	Encouragement to write cycling plan, set goals and retain it at visible place. Also ask family members to support.	Yes	No	Control	Control group without prompt to set cycling plan	Route and mode choice			Cycling			Actual	Self-reported cycling	environmental benefits	No		8	Health	Field experiment (RCT)	Field experiment with two groups (control + experimental)	n/a	1,000 - 3,000	2415	United Kingdom	United Kingdom	2017	0	0	1	0	0
	Ja	66407	3802863	Can digital feedback increase employee performance and energy efficiency in firms? Evidence from a feld experiment			SUP-REV-634	Hofmann, C. and Kirsten Thommes		Default question		christin.hoffmann@b-tu.de	Peer-reviewed article	Professional	n/a	n/a	Truck drivers of medium-sized company in Germany	A2 Make information visible	Feedback on driving behavior of truck drivers. Digital, pure and absolute feedback. Digital device	Yes	No	Mixed	Control group without intervention as well as pre/post measurement	Usage behavior				Fuel efficient driving		Actual	Eco-driving behavior (measured by fuel consumption, CO2 emissions, eco score and performance index). Eco score extracted as "primary dependent variable"	environmentally friendly, energy efficiency	Yes	n/a	50	Other	Field experiment (RCT)	RCT with two groups and baseline/treatment period with continuous measurement	30 weeks	< 100	92	Germany	Truck drivers in Germany	2020	0	0	0	1	0
	Ja	66409	3802865	Can social norm interventions promote voluntary pro environmental action? Environmental Science and Policy, 89, 231246. https://doi.org/10.1016/j.envsci.2018.07.016			SUP-REV-35	Huber, R. A., Anderson, B., &amp; Bernauer, T.		Default question		robert.huber@ir.gess.ethz.ch	Peer-reviewed article	Private	n/a	Urban	Car owners from Switzerland (Zurich)	A3 Provide social reference point	Social norm interventions: group information about desirable behavior as well as policy information (institutional signal)	Yes	No	Control	Control group without intervention	Usage behavior				Carbon offsetting		Actual	Purchase carbon offsetting for car driving (only actual behavior extracted)	GHG emissions, global mean temperature rise, pro-environmental action	No		231	None	Survey-based experiment	Survey based experiment with four conditions: control, group information, institutional signal, combination	Four months	1,000 - 3,000	1919	Switzerland	Canton of Zurich, Switzerland	2018	0	0	0	1	0
	Ja	66411	3802867	Effects of deferred payment and fare manipulations on urban bus ridership			SUP-REV-740	Katzev R and Bachman W.		Default question		n/a	Peer-reviewed article	Private	Everyday mobility	Urban	Households with car drivers in Portland, Oregon	B2 Change option-related effort	Reducing option-related effort by deferring payments for bus ridership to monthly credit. Combined with different dare systems (not in focus of review)	No	Yes	Mixed	Control condition as well as baseline, treatment and follow-up measurement	Route and mode choice			Public transport use Shift from car			Actual	Bus rides	Conserve energy, consumption of energy resources	No		83	None	Field experiment (RCT)	Field experiment with five groups (Control, credit only, credit + differentiated fare, free tickets, credit + inverted fare) and baseline, treatment and follow-up measurement. Credit only and treatment vs. baseline in focus of extraction.	9 weeks (incl. follow-up)	100 - 500	152	United States	Portland, Oregon	1982	0	0	1	0	0
	Ja	66412	3802868	The Power of Active Choice: Field Experimental Evidence on Repeated Contribution Decisions to a Carbon Offsetting Program			SUP-REV-38	Kesternich, Martin, Daniel Rmer, and Florens Flues		Default question		martin.kesternich@zew.de	Peer-reviewed article	Private	Leisure / Tourism	n/a	Customers of German long-distance bus operator	B1 Change choice defaults	Active choice requirement for carbon offsetting purchase	No	No	Control	Opt-in condition as control group	Usage behavior				Carbon offsetting		Actual	Carbon offsetting for long-distance buses (one-time as well as repeated decisions in other bookings measured). First decision extracted as main outcome	carbon offsetting	No		76	None	Field experiment (RCT)	RCT in real world setting (online booking) with control and treatment group and actual outcome measured (carbon offset purchases)	One month	> 10,000	11285	Germany	Germany, multiple cities / online	2019	0	0	0	1	0
	Ja	66415	3802871	Are experienced people affected by a pre-set default option			SUP-REV-56	Lfgren, ., Martinsson, P., Hennlock, M. and Sterner, T.		Default question		asa.lofgren@economics.gu.se	Peer-reviewed article	Professional	n/a	n/a	Environmental economists attending a large international conference on environmental economics	B1 Change choice defaults	Active decision vs. opt-in vs. opt-out defaults for carbon offsetting for flights to conference	No	No	Control	Control group with active decision	Usage behavior				Carbon offsetting		Actual	Compensation of flight to conference	CO2 offsetting	No		66	None	Field experiment (RCT)	Field experiment in real world online context with three groups (active decision, opt-in, opt-out)	n/a	100 - 500	240	Multiple or n/a	Online registration for conference in Sweden.	2012	0	0	0	1	0
	Ja	66416	3802872	GAFU: Using a gamification tool to save fuel			SUP-REV-979	Magana, V. C., &amp; Munoz-Organero, M.		Default question		vcorcoba@it.uc3m.es	Peer-reviewed article	Private	Everyday mobility	n/a	Test drivers	A2 Make information visible Gamification	Feedback on driving behavior as well as long-term gamification elements: leaderboards, scores, badges.	Yes	No	Pre/Post	Control group with eco-driving tips but without social game. In addition, initial test drive compared to additional rounds to assess improvement in both groups.	Usage behavior				Fuel efficient driving		Actual	Average fuel consumption. Tested on three routes	greenhouse gas emissions	No		1	Safety	Field experiment (RCT)	Field experiment with control and treatment condition and multiple rides	Three months	< 100	36	Spain	Granada, Seville, Madrid	2015	0	0	0	1	0
	Ja	66417	3802873	Fuel economy driver interfaces: Develop interface recommendations. Report on Task, 3			SUP-REV-980	Manser, M. P., Rakauskas, M., Graving, J., &amp; Jenness, J. W.		Default question		n/a	Report / white paper	Private	Everyday mobility	n/a	Private participants with driving license from Minnesota or Wisconsin	A2 Make information visible	Eco-driving feedback; FEDIC-B: instant behavioral feedback (acceleration & deceleration); FEDIC-FE: instant fuel economy feedback	Yes	No	Mixed	Control group without feedback device (only instruction to drive fuel efficiently) and baseline comparison	Usage behavior				Fuel efficient driving		Actual	Fuel economy (mpg) in driving simulator in different situations (stop & go, free drive)	fuel economy, fuel consumption	No		1	Safety	Lab experiment	Driving simulator study. Three groups (control, FEDIC-B (behavioral feedback), FEDIC-FE (fuel economy feedback)) as well as baseline and treatment measurement for each group	n/a	< 100	30	United States	University of Minnesota, US	2010	0	0	0	1	0
	Ja	66418	3802874	Effect of Information Provision to Following Vehicle on Reducing Amount of CO2 Emissions and Safety Drive			SUP-REV-347	Matsumoto, Yukimasa, and Shogo Ishiguro.		Default question		matumoto@meijo-u.ac.jp	Conference proceedings	Private	Everyday mobility	n/a	Participants in driving simulator study	A2 Make information visible	Provide information on leading / following vehicle at intersection, including recommendations for speed	Yes	No	Other	Within subject design with control condition without information	Usage behavior				Fuel efficient driving		Actual	Eco-driving (operationalized by CO2 emission reduction	CO2 emissions	Yes	3.5 - 6%	93	Safety	Lab experiment	Driving simulator study with multiple trials	n/a	< 100	25	Japan	Meijo University, Japan	2017	0	0	0	1	0
	Ja	66419	3802875	Applying a modified moral decision making model to change habitual car use: how can commitment be effective?			SUP-REV-10	Matthies E, Klckner C, Preiner C		Default question		ellen.matthies@ruhr-uni-bochum.de	Peer-reviewed article	Private	Everyday mobility	Urban	German citizens with strong car use habits	B2 Change option-related effort C2 Facilitate commitment	Free two-week public transport ticket as well as plea for commitment to try out alternatives to car	No	Yes	Mixed	Control group without intervention as well as baseline vs. post-intervention measurement	Route and mode choice			Public transport use Shift from car			Actual	Shift from cars as well as trying alternatives (particularly bus)	environmentally relevant behaviors, pro-environmental behaviors, greenhouse effect, fossil fuels	No		92	None	Field experiment (RCT)	Field experiment with four groups (control, ticket, commitment, ticket + commitment), three treatment phases + baseline and follow-up	10 weeks	100 - 500	297	Germany	Bochum and Dortmund	2006	0	0	1	0	0
	Ja	66420	3802876	The effects of gift vouchers and environmental certificates on the demand for a collective DRT system			SUP-REV-862	Minnich, A.; Rau, H. A.; Schlter, J. C.		Default question	Discussion paper (SUP-REV-862) with additional control group (not extracted here)	holger.rau@uni-goettingen.de	Peer-reviewed article	Private	Everyday mobility	Rural	Citizens in rural region in Germany using Demand Responsive Transport system	A2 Make information visible B4 Change option consequences	Feedback via CO2 certificates. In addition, gift vouchers as alternative treatment	Yes	No	Pre/Post	Difference in difference approach	Route and mode choice			Public transport use			Actual	Use demand responsive public transport	fossil fuels, emissions, sustainable development	No		1684	None	Field experiment (RCT)	RCT with two groups (vouchers vs. certificates) and continuous data collection	Seven months	1,000 - 3,000	1425	Germany	Germany, Harz	2022	0	0	1	0	0
	Ja	66423	3802879	Effects of miles per gallon feedback on fuel efficiency in gas-powered cars			SUP-REV-981	Solomon, L., Lange, N., Schwob, M., &amp; Callas, P.		Default question		laura.solomon@uvm.edu	Report / white paper	Private	Everyday mobility	Urban	Participants from three Burlington, Vermont-based worksites	A2 Make information visible	Information on eco-driving as well as eco-driving feedback via on-board device	Yes	No	Mixed	Control group without intervention and pre/post measurement.	Usage behavior				Fuel efficient driving		Actual	Fuel efficient driving (MPG). Self reports not extracted since they are secondary outcomes.	CO2, global warming, emissions	No		1	None	Field experiment (RCT)	RCT with control and treatment group. Pilot study not extracted (only main study). Follow-up measurement not extracted, only direct outcome.	Two months	< 100	26	United States	Burlington, Vermont	2009	0	0	0	1	0
	Ja	66427	3802883	Promoting public transport using marketing techniques in mobility management and verifying their quantitative effects			SUP-REV-504	Taniguchi &amp; Fujii		Default question		taniguchi@risk.tsukuba.ac.jp	Peer-reviewed article	Private	Everyday mobility	Urban	Residents in Obihiro, Japan	A2 Make information visible B2 Change option-related effort	Information on new bus system and two free tickets to reduce effort of trying	Yes	Yes	Control	Control group without intervention	Route and mode choice			Public transport use			Actual	Test of new demand responsive bus system (other secondary outcomes such as intention not extracted)	sustainable transportation modes	No		37	None	Field experiment (RCT)	Field experiment with control and treatment group and multiple waves (only first relevant)	Two months	100 - 500	446	Japan	Obihiro, Hokkaido, Japan	2007	0	0	1	0	0
	Ja	66428	3802884	Using mobility management to reduce private car use: Results from a natural field experiment in Norway			SUP-REV-47	Tornblad et al		Default question		steffen.kallbekken@cicero.uio.no	Peer-reviewed article	Professional	Everyday mobility	n/a	Employees of six companies in Norway	A2 Make information visible B2 Change option-related effort	Tailored information provision and free 7-day public transport pass	Yes	Yes	Mixed	Control group and multiple survey waves	Route and mode choice			Public transport use Cycling Walking Shift from car			Actual	Transport mode choice for commuting	emissions, greenhouse gas emissions, fossil fuels	No		9	None	Field experiment (RCT)	Field study with control group and two treatment groups (Tailored information and free transit pass + information). Randomization on company level.	7 months	500 - 1,000	506	Norway	Skedsmo, close to Oslo, Norway	2014	0	0	1	0	0
	Ja	66431	3802887	An experimental test of the effect of negative social norms on energy-efficient investments			SUP-REV-747	Yeomans and Herberich		Default question		mk.yeomans@gmail.com	Peer-reviewed article	Private	Everyday mobility	Urban	Customers at gas stations in Chicago	A2 Make information visible A3 Provide social reference point B2 Change option-related effort	Information about tire pressure neglect, descriptive norm of behavior, assistance as well as price reductions (analyzed separately)	Yes	Yes	Control	Control group without offer	Usage behavior				Fuel efficient driving		Actual	Inflation of tires at air pump	environment, pollution, energy efficiency	No		187	Other	Field experiment (other)	Natural field experiment with 2 (social norm vs. control) x 3 (help vs. free vs. no offer) design	Eight days	500 - 1,000	700	United States	Chicago, United States	2014	0	0	0	1	0
	Ja	66432	3802888	Development of a driving simulator based eco-driving support system			SUP-REV-986	Zhao, X., Wu, Y., Rong, J., &amp; Zhang, Y.		Default question		n/a	Peer-reviewed article	Mixed	Everyday mobility	n/a	Private and professional drivers in driving simulator	A2 Make information visible A3 Provide social reference point	Dynamic and static feedback on fuel consumption and CO2 emissions as well as advice. Report on rank compared to other participants	Yes	No	Pre/Post	Pre/post design with three drives and neutral condition first	Usage behavior				Fuel efficient driving		Actual	Fuel savings and reduction in CO2 emissions (simulated in driving simulator). CO2 emission reduction extracted as main outcome (reported first)	greenhouse emissions	Yes	5.37%	631	Safety	Lab experiment	Driving simulator study	35-40 minutes per session	< 100	22	China	Beijing, China	2015	0	0	0	1	0
	Ja	66559	3803380	Marketing in the bus industry: A psychological interpretation of some attitudinal and behavioural outcomes			SUP-REV-501_2	Beale, J. R., &amp; Bonsall, P. W.		Default question	Study 2	pbonsall@its.leeds.ac.uk	Peer-reviewed article	Private	Everyday mobility	Urban	Residents from Leeds, UK, not normally using buses but also not completely against bus use	A2 Make information visible B2 Change option-related effort	Information provision (Leaflets) explicitly based on perceptions of buses and barriers to use; in addition, free day tickets (B2) to test buses	Yes	Yes	Control	Control group without intervention	Route and mode choice			Public transport use			Actual	Self reported increase in bus use	sustainable transport modes	No		272	None	Field experiment (RCT)	RCT with three groups: Information, information + free tickets, control; three measurement points (intervention after first). Change to second interview (short term) extracted	Approx. 8 weeks	< 100	61	United Kingdom	Leeds, UK	2007	0	0	1	0	0
	Ja	66585	3841120	Assessing New Transport Policy Instruments			SUP-REV-287	Jopson, A.	2004	Default question	Small sample size and issues with internal validity (see risk of bias assessment)	ajopson@its.leeds.ac.uk	Conference proceedings	Private	Everyday mobility	Urban	Drivers from Greater Manchester Area and Leeds	A2 Make information visible	Personalized travel information	Yes	No	Pre/Post	Travel survey before vs. after intervention. Control group not considered relevant due to different data collection design (retrospective)	Travel decisions Route and mode choice		Reduce trip frequency	Shift from car			Actual	Reduction in car use (assessed based on travel diaries)	environmental objectives	No		1	None	Field experiment (other)	Field experiment with pre/post design	Four weeks from intervention to follow up	< 100	31	United Kingdom	Manchester and Leeds	2004	0	1	1	0	0
	Ja	66586	3841777	Effects of simplification of travel feedback programs on attitude and behavior modification			SUP-REV-681	Matsumura, N., Nitta, T., Tanimura, K.	2003	Default question	Translated from Japanese version	n/a	Peer-reviewed article	Mixed	n/a	Urban	Nishiyodogawa Ward, Osaka City	A2 Make information visible	Written personalized travel feedback and travel diary. Travel diary in one day and one week condition	Yes	No	Mixed	Control group and pre/post measurement	Travel decisions Route and mode choice		Reduce trip frequency	Shift from car			Actual	Self reported reduction in car use for travelling to work and for holidays during week and on weekends	global warming, air pollution, environment	Yes	Mixed	1	None	Field experiment (RCT)	Field experiment with four groups	Approx. one month	100 - 500	106	Japan	Nishiyodogawa Ward, Osaka City	2003	0	1	1	0	0
	Ja	69231	3923699	Adjusting the need for speed: assessment of a visual interface to reduce fuel use			SUP-SBS-rayyan-30353711	Allison, C. K. and Fleming, J. M. and Yan, X. and Lot, R. and Stanton, N. A.		Default question		Craig.Allison@solent.ac.uk	Peer-reviewed article	Private	Everyday mobility	n/a	Participants in driving simulator study	A1 Translate information A2 Make information visible	Visual assistance interface including green and yellow "eco-band" translating information on optimal speed	Yes	No	Pre/Post	Multiple conditions in within-subjects design: control without instruction; unassisted with instructions; assisted with tool	Usage behavior				Fuel efficient driving		Actual	Eco-driving in driving simulator (fuel consumption extracted as main outcome)	emissions, CO2, greenhouse gas, global warming	No		315	None	Lab experiment	Driving simulator study	25 min per drive (3 drives per participant)	< 100	36	United Kingdom	Southampton, United Kingdom	2021	0	0	0	1	0
	Ja	69232	3923700	Analysis of a driver behaviour improvement tool to reduce fuel consumption			SUP-SBS-rayyan-30353800	Hari, D. and Brace, C. J. and Vagg, C. and Poxon, J. and Ash, L.		Default question		D.Hari@bath.ac.uk	Conference proceedings	Professional	Everyday mobility	n/a	Drivers of light commercial vehicles	A2 Make information visible	Real time visual and audible feedback based on driver's performance; including upshift indicators and audio warnings	Yes	No	Pre/Post	2 week baseline vs. 2 weeks interface trial	Usage behavior				Fuel efficient driving		Actual	Fuel consumption	CO2 emissions	No		208	None	Field experiment (other)	Field experiment with real trucks and pre/post design	4 weeks			United Kingdom	United Kingdom	2012	0	0	0	1	0
	Ja	69233	3923701	Artemisa: A Personal Driving Assistant for Fuel Saving			SUP-SBS-rayyan-30353940	Magana, V. C. and Munoz-Organero, M.		Default question		vcorcoba@it.uc3m.es	Peer-reviewed article	Private	Everyday mobility	n/a	Volunteer test drivers	A2 Make information visible Gamification	Eco-driving assistant offering advice, feedback, achievements and driving scores.	Yes	No	Pre/Post	Counter-balanced control condition without assistant	Usage behavior				Fuel efficient driving		Actual	Actual eco-driving behavior (fuel consumption as primary outcome)	environmental level, greenhouse effect, CO2	No			Health	Field experiment (other)	Field-experiment with within-subjects design	Four months	< 100	25	Spain	Spain, different regions	2016	0	0	0	1	0
	Ja	69235	3923703	Can electric vehicle drivers be persuaded to eco-drive? A field study of feedback, gamification and financial rewards in Germany			SUP-SBS-rayyan-30354244	Gnther, M. and Kacperski, C. and Krems, J. F.		Default question		madlen.guenther@psychologie.tu-chemnitz.de	Peer-reviewed article	Professional	Everyday mobility	Urban	Employees of Chemnitz University of Technology	A2 Make information visible A3 Provide social reference point Gamification	Feedback on energy consumption and gamification; incentive in last condition	Yes	Yes	Other	Baseline condition without intervention. continuous enrollment in subsequent conditions.	Usage behavior				Fuel efficient driving		Actual	Eco-driving (energy consumption (kW/h/100km)	emission goals, CO2-emissions, energy consumption, eco-driving	No		1	None	Field experiment (other)	Field experiments with subsequent conditions. Only conditions before reward extracted.	22 months	100 - 500	108	Germany	Chemnitz, Germany	2020	0	0	0	1	0
	Ja	69238	3923706	Communication with non-drivers for promoting long-term pro-environmental travel behaviour			SUP-SBS-rayyan-30354533	Fujii, S.		Default question		fujii@plan.cv.titech.ac.jp	Peer-reviewed article	Private	n/a	Urban	Young Japanese non-drivers (first year students at Kyoto University)	A2 Make information visible	Provision of information on financial costs, risk, accidents, and stress (depending on sub group)	Yes	No	Control	Control group not receiving information	Upstream decisions	Decide against driving license					Actual	Obtaining a drivers license vs. refraining from doing so	global environmental problems, CO2, mitigating global environmental problems	No		99	None	Field experiment (RCT)	Each subgroup met at different times and had to read leaflet with information depending on subgroup (all-information; cost-information; risk-information; enjoyment-information); Follow-up panel to assess percentage of license holders	18 months	100 - 500	158	Japan	Kyoto, Japan	2007	1	0	0	0	0
	Ja	69240	3923708	Compliance to eco-riding recommendations on an E-scooter: Effects on energy consumption and user acceptance			SUP-SBS-rayyan-30354584	Muehlbacher, D. and Will, S. and Merkel, N. and Perterer, N. and Mlakar, S. and Haller, M. and Perterer, M.		Default question		muehlbacher@wivw.de	Peer-reviewed article	Private	n/a	n/a	Volunteer test riders	A2 Make information visible	Recommendations and feedback in driving interface	Yes	No	Control	Control group without intervention	Usage behavior				Fuel efficient driving		Actual	Eco-driving on e-scooter	climate change, greenhouse gases	No		1	None	Lab experiment	Driving simulator study: three groups (control condition; basic condition with recommendations; comprehensive condition with recommendations based on vehicle-to-everything based data	30 minutes	< 100	31	Germany	Würzburg, Germany	2023	0	0	0	1	0
	Ja	69241	3923709	Development and application of an ecodriving support platform based on internet+: case study in beijing taxicabs			SUP-SBS-rayyan-30354971	Wu, Y. and Zhao, X. and Chen, C. and Rong, J. and Zhang, Y.		Default question		zhaoxiaohua@bjut.edu.cn	Peer-reviewed article	Professional	Everyday mobility	Urban	Cab drivers in Beijing, China	A2 Make information visible	Ecodriving feedback through smartphone app	Yes	No	Pre/Post	Pre/Post study	Usage behavior				Fuel efficient driving		Actual	Fuel consumption reduction via eco-driving	emissions, environment	No		57	Both	Field experiment (other)	Field experiment with pre/post measurement	Two months	< 100	50	China	Beijing, China	2017	0	0	0	1	0
	Ja	69242	3923710	Development and validation of internet-based personalized travel assistance system for mobility management			SUP-SBS-rayyan-30354979	Usui, T. and Miwa, T. and Yamamoto, T. and Morikawa, T.		Default question		usui@trans.civil.nagoya-u.ac.jp	Conference proceedings	Professional	Everyday mobility	n/a	Employees at DENSO Corporation in Aichi, Japan	A2 Make information visible	Provision of feedback on travel behavior and suggestions on alternative modes and routes	Yes	No	Pre/Post	Pre- and post-survey	Route and mode choice			Eco-friendly car route choice Public transport use Cycling Walking Shift from car			Actual	Commuting mode and route choice	environment, environmental pollution	Yes	19.1	1	Other	Field experiment (other)	Field experiment with pre/post measurement	11 days	< 100	74	Japan	Nagoya Metropolitan Area, Japan	2008	0	0	1	0	0
	Ja	69243	3923711	Do Environmental Prompts Work the Same for Everyone? A Test of Environmental Attitudes as a Moderator			SUP-SBS-rayyan-30355091	Moussaoui, L. S. and Desrichard, O. and Milfont, T. L.		Default question	Study 3	lisa.moussaoui@unige.ch	Peer-reviewed article	Private	Leisure / Tourism	n/a	Psychology students from Geneva university	A1 Translate information	Environmental prompt (green leaf logo)	Yes	No	Other	Within-subjects design with different conditions and irrelevant conditions for masking	Route and mode choice			Less air travel Public transport use Shift from car			Hypothetical	Hypothetical mode choice for leisure trips	environmental protection, pro-environmental behavior	No		1	None	Survey-based experiment	Online experiment	N/A	100 - 500	180	Switzerland	Geneva, Switzerland (online)	2020	0	0	1	0	0
	Ja	69244	3923712	Does communication support the promotion of cycling for transportation? Results from an experiment to test messaging strategies			SUP-SBS-rayyan-30355131	Blanger-Gravel, A. and Janezic, I.		Default question		ariane.belanger-gravel@com.ulaval.ca	Peer-reviewed article	Professional	Everyday mobility	Urban	Participants from local university and polling firm	A2 Make information visible C2 Facilitate commitment	Messages encouraging cycling (e.g., attitude, self-efficacy, implementation intentions)	Yes	No	Control	Control group without messaging	Route and mode choice			Cycling			Actual	Cycling for commuting (actual behavior extracted as main outcome)	greenhouse gases, sustainable societies	No		2	Health	Field experiment (RCT)	Field experiment started by online survey, measuring actual behavior	Two week	100 - 500	313	Canada	Quebec, Canada	2021	0	0	1	0	0
	Ja	69246	3923714	Driving sustainably - The influence of IoT-based Eco-Feedback on driving behavior			SUP-SBS-rayyan-30355218	Btz, A. and Heger, S. and Gimpel, H. and Whl, M.		Default question		alexander.baetz@fim-rc.de	Conference proceedings	Private	Everyday mobility	n/a	Customers of IoT-based service and insurance company	A2 Make information visible	Eco-Feedback on driving behavior with driving score via smartphone app	Yes	No	Pre/Post	Four weeks without intervention, six weeks with intervention	Usage behavior				Fuel efficient driving		Actual	Actual eco-driving in real world (First three factors extracted as most relevant)	greenhouse gas emissions, climate change	No		912	None	Field experiment (other)	Field experiment with pre/post design	10 weeks	100 - 500	495	Germany	Germany	2020	0	0	0	1	0
	Ja	69247	3923715	Dynamic Ecodriving in Northern California			SUP-SBS-rayyan-30355238	Martin, E. W. and Boriboomsomsin, K. and Chan, N. D. and Williams, N. and Shaheen, S. A. and Barth, M.		Default question		elliot@berkeley.edu	Conference proceedings	Private	Everyday mobility	n/a	Northern California drivers	A2 Make information visible	Dynamic eco-driving feedback	Yes	No	Pre/Post	Pre post design with one month baseline and one month intervention	Usage behavior				Fuel efficient driving		Actual	Ecodriving behavior	Ecodriving	No		2	None	Field experiment (other)	Field experiment with pre/post design	Two months	< 100	17	United States	Northern California, United States	2013	0	0	0	1	0
	Ja	69248	3923716	(Eco-)Logical to Compare? - Utilizing Peer Comparison to Encourage Ecological Driving in Manual and Automated Driving			SUP-SBS-rayyan-30355268	Colley, M. and Rixen, J. O. and Pellegrino, I. W. and Rukzio, E.		Default question		mark.colley@uni-ulm.de	Conference proceedings	Private	Everyday mobility	n/a	German volunteers in lab study	A2 Make information visible A3 Provide social reference point	Feedback on eco-driving score regarding own driving and, for separated condition, other people's eco-driving	Yes	No	Pre/Post	Within-subjects design with "no feedback" condition	Usage behavior				Fuel efficient driving		Actual	Eco-driving score in VR scenario in manual / automated driving mode (mean eco-score treated as main outcome)	CO2, greenhouse gas	No		24	None	Lab experiment	Driving simulator / virtual reality study	75 minutes	< 100	19	Germany	Germany (VR study in lab)	2022	0	0	0	1	0
	Ja	69249	3923717	Eco-driving performance assessment with in-car visual and haptic feedback assistance			SUP-SBS-rayyan-30355275	Azzi, S. and Reymond, G. and Mrienne, F. and Kemeny, A.		Default question		n/a	Peer-reviewed article	Private	Everyday mobility	Urban	Test drivers in Renault driving simulator	A2 Make information visible	Eco-driving feedback (visual and / or haptic feedback)	Yes	No	Control	Control group with only verbal instructions (also provided in other groups)	Usage behavior				Fuel efficient driving		Actual	Eco-driving in driving simulator	emissions, ecological standards, eco-efficiency, eco-driving	Yes	5-7%	1	None	Lab experiment	Driving simulator study	N/A	< 100	28	France	France, Renault driving simulator	2011	0	0	0	1	0
	Ja	69250	3923718	The effects of an acceleration advisory tool in vehicles for reduced fuel consumption and emissions			SUP-SBS-rayyan-30355447	Larsson, H. and Ericsson, E.		Default question		hanna.larsson@tft.lth.se	Peer-reviewed article	Professional	Everyday mobility	Urban	Postal delivery drivers in Southern Sweden	A2 Make information visible	Haptic feedback via driving pedal	Yes	No	Pre/Post	Pre / post design	Usage behavior				Fuel efficient driving		Actual	Eco driving	traffic-related emissions emissions	Yes	/	141	None	Field experiment (other)	Field experiment with pre/post design	12 weeks	< 100	20	Sweden	Three postal districts in Southern Sweden.	2009	0	0	0	1	0
	Ja	69252	3923720	Encouraging Eco-Driving with Visual, Auditory, and Vibrotactile Stimuli			SUP-SBS-rayyan-30355634	McIlroy, R. C. and Stanton, N. A. and Godwin, L. and Wood, A. P.		Default question		r.mcilroy@soton.ac.uk	Peer-reviewed article	Private	Everyday mobility	n/a	Participants in driving simulator study	A2 Make information visible	Eco-driving feedback using visual, haptic and auditory stimuli (depending on condition)	Yes	No	Pre/Post	Baseline trial in driving simulator	Usage behavior				Fuel efficient driving		Actual	Fuel consumption (extracted as main outcome)	global sustainability challenges	No		661	None	Lab experiment	Driving simulator study	Two days	< 100	30	United Kingdom	Southampton University Driving Simulator was used	2017	0	0	0	1	0
	Ja	69254	3923722	Evaluation of a multi-modal driver coaching function for electric vehicles			SUP-SBS-rayyan-30355837	Jagiellowicz-Kaufmann, M. and Hammer, T. and Hanig, M. and Schmitz, M.		Default question		schmitz@wivw.de	Conference proceedings	Private	Everyday mobility	n/a	Experienced drivers from test driver panel	A2 Make information visible	verbal instructions (not relevant), consumption scale, coaching (instructions via display), real-time advice	Yes	No	Mixed	Baseline and between-subjects design	Usage behavior				Fuel efficient driving		Actual	Eco-driving in fully electric vehicle	global warming, CO2 emissions	No		727	None	Lab experiment	Driving simulator study	45 minutes	< 100	40	Germany	Würzburg, Germany	2015	0	0	0	1	0
	Ja	69255	3923723	Evaluation of an eco-driving support system			SUP-SBS-rayyan-30355842	Staubach, M. and Schebitz, N. and Kster, F. and Kuck, D.		Default question		maria.staubach@dlr.de	Peer-reviewed article	Private	Everyday mobility	n/a	Test drivers from test driver database	A2 Make information visible	Visual representation of driving advice	Yes	No	Pre/Post	Baseline condition without assistant	Usage behavior				Fuel efficient driving		Actual	Eco-driving in driving simulator	CO2-emissions	No		11	None	Lab experiment	Driving simulator experiment	N/A	< 100	30	Germany	DLR driving simulator, Germany	2014	0	0	0	1	0
	Ja	69256	3923724	Evaluation of the driving performance and user acceptance of a predictive eco-driving assistance system for electric vehicles			SUP-SBS-rayyan-30355852	Chada, S. K. and Grges, D. and Ebert, A. and Teutsch, R. and Subramanya, S. P.		Default question		chada@eit.uni-kl.de	Peer-reviewed article	Private	Everyday mobility	n/a	Volunteer test drivers	A2 Make information visible	Eco-driving feedback in display	Yes	No	Pre/Post	Baseline test drive	Usage behavior				Fuel efficient driving		Actual	Energy savings in electric vehicle driving	greenhouse gas emissions (GHG), climate change	No		1	None	Lab experiment	Driving simulator study	N/A	< 100	34	Germany	Driving simulator, Germany	2023	0	0	0	1	0
	Ja	69258	3923726	Gamification and sensory stimuli in eco-driving research: A field experiment to reduce energy consumption in electric vehicles			SUP-SBS-rayyan-30356270	Degirmenci, K. and Breitner, M. H.		Default question		kenan.degirmenci@qut.edu.au	Peer-reviewed article	Private	Everyday mobility	Urban	Volunteer drivers in Hannover, Germany	A2 Make information visible Gamification	Visual and visual-auditory feedback and gamification elements	Yes	No	Control	Control group without intervention	Usage behavior				Fuel efficient driving		Actual	Eco-driving in EV	worldwide carbon emission, environmental sustainability	No		266	None	Field experiment (RCT)	Field experiment with three groups (control, visual-only, visual-auditory)	15h per participant	< 100	63	Germany	Hannover, Germany	2023	0	0	0	1	0
	Ja	69261	3923729	Haptischer Schaltpunkthinweis Am Aktiven Gaspedal: Realversuche Zur Parametrisierung			SUP-SBS-rayyan-30356514	Lange, C. and Schmitt, G. and Zell, A. and Arcati, A. and Bubb, H. and Bengler, K.		Default question		lange@lfe.mw.tum.de	Report / white paper	Private	Everyday mobility	n/a	Not specified	A2 Make information visible	Visual and (depending on condition) haptic gear change advice	Yes	No	Control	Reference condition without intervention	Usage behavior				Fuel efficient driving		Actual	Fuel consumption and CO2 reduction	CO2 emissions	Yes	7.7	1	None	Field experiment (other)	Field experiment with within-subject design	Three hours	< 100	24	Germany	Germany	2010	0	0	0	1	0
	Ja	69263	3923731	The impact of an anticipatory eco-driver assistant system in different complex driving situations on the driver behavior			SUP-SBS-rayyan-30356761	Rommerskirchen, C. P. and Helmbrecht, M. and Bengler, K. J.		Default question	Same intervention as 30355713 but different sample	Rommerskirchen@lfe.mw.tum.de	Peer-reviewed article	Private	Everyday mobility	n/a	Volunteer drivers	A2 Make information visible	Driving advice in driving simulator	Yes	No	Pre/Post	Baseline drive	Usage behavior				Fuel efficient driving		Actual	Eco-driving in driving simulator	CO2 emissions	No		46	None	Lab experiment	Driving simulator study	20 minutes for test course	< 100	27	Germany	Munich, Germany	2014	0	0	0	1	0
	Ja	69264	3923732	Impacts of delayed feedback on eco-driving behavior and resulting environmental performance changes			SUP-SBS-rayyan-30356842	Rolim, C. and Baptista, P. and Duarte, G. and Farias, T. and Pereira, J.		Default question	Results based on text	catarina.rolim@tecnico.ulisboa.pt	Peer-reviewed article	Private	Everyday mobility	n/a	Volunteer drivers	A2 Make information visible	Weekly summary feedback report on driving behavior	Yes	No	Mixed	Control group as well as pre/post trial	Usage behavior				Fuel efficient driving		Actual	Eco-driving (fuel consumption and CO2 emissions collected	environmental impacts, CO2	Yes	+5%	367	Safety	Field experiment (RCT)	Field experiment with experimental and control group and two measurement points	6 months	< 100	40	Portugal	Lisbon, Portugal	2016	0	0	0	1	0
	Ja	69268	3923736	Intentions, efficacy, and norms: The impact of different self-regulatory cues on reducing engine idling at long wait stops			SUP-SBS-rayyan-30357115	Mahmood, L. and Abrams, D. and Meleady, R. and Hopthrow, T. and Lalot, F. and Swift, H. and Van de Vyver, J.		Default question		D.Abrams@kent.ac.uk	Peer-reviewed article	Private	Everyday mobility	Urban	Car drivers at intersection in UK	A2 Make information visible A3 Provide social reference point C1 Provide reminders	Psychologically-informed persuasive messages provided by text display on road: normative reputation vs. reflection on intention vs. outcome efficacy	Yes	No	Control	"Baseline" conditions without intervention. However, randomly implemented multiple times within experiment	Usage behavior				Fuel efficient driving		Actual	Stop idling at road intersections	environmental hazards, unnecessary emissions, greenhouse gas emissions	No		1	Health	Field experiment (other)	Field experiment with multiple baseline slots	14 days	100 - 500	442	United Kingdom	Medium-sized city in the UK	2019	0	0	0	1	0
	Ja	69269	3923737	Lifting the Magic Curtain - How Transparency on Social Norm Nudging affects its Efficacy			SUP-SBS-rayyan-30357328	Cavegn, A. and Schr, A. and Dalmus, C.		Default question		alea.cavegn@fhgr.ch	Conference proceedings	Professional	n/a	n/a	Amazon MTurk participants	A3 Provide social reference point	Descriptive social norm intervention. Depending on condition: non-transparent vs. information on function of nudge vs. information on function and purpose	Yes	No	Control	Control group without intervention	Usage behavior				Carbon offsetting		Hypothetical	Willingness to pay for carbon offsetting for hypothetical business flight	CO2	No		1	None	Survey-based experiment	Survey based online experiment with four groups (three treatments and 1 control)	One week	100 - 500	474	Multiple or n/a	Amazon MTurk (Online), mostly North America	2023	0	0	0	1	0
	Ja	69274	3923742	Optimization method to improve ecodriving acceptance and effectiveness based on driver type classification			SUP-SBS-rayyan-30357987	Wu, Y. and Zhao, X. and Yao, Y. and Ma, J. and Rong, J.		Default question		zhaoxiaohua@bjut.edu.cn	Peer-reviewed article	Professional	Everyday mobility	Urban	Chinese taxicab drivers	A2 Make information visible A3 Provide social reference point	Dynamic feedback on driving behavior through smartphone applications, including ranking compared to other participants (depending on groups).; other intervention groups (e.g., coaching) not extracted; depending on group information on money saved	Yes	No	Pre/Post	Baseline data (one week)	Usage behavior				Fuel efficient driving		Actual	Fuel consumption (l/100 km)	carbon dioxide emissions	No		21	Both	Field experiment (other)	Field experiment with pre/post design. Multiple trials: first group assesses feedback and ranking on general group; second group tests same intervention for group focused on proself values and learning (without consideration of personal characteristics); third group focus on money and comparative ranking (in line with characteristics)	Two weeks per trial	< 100	40	China	Beijing, China	2017	0	0	0	1	0
	Ja	69276	3923744	Persuasive communication aimed at public transportation-oriented residential choice and the promotion of public transport			SUP-SBS-rayyan-30358150	Taniguchi, A. and Fujii, S. and Azami, T. and Ishida, H.		Default question		taniguchi@risk.tsukuba.ac.jp	Peer-reviewed article	Private	n/a	Urban	University of Tsukuba students, Japan, in the process of searching residences	A2 Make information visible	Persuasive information provision via leaflet / brochure on public-transport-oriented residential choice	Yes	No	Control	Control group without intervention	Upstream decisions	Residential location					Actual	Public transport-oriented residential choice. Public transport usage was extracted as secondary outcome but is secondary goal to measure upstream decision	environmental problems	No		76	None	Field experiment (RCT)	RCT with four groups (control vs. common information group vs. cognitive information group with info on bus service vs. motivational information group with motivations for public transport-oriented residential choice).	One year	100 - 500	109	Japan	Tokyo, Japan	2014	1	0	0	0	0
	Ja	69283	3923751	Toward a reduction of car-based leisure travel: An analysis of determinants and potential measures			SUP-SBS-rayyan-30359525	Baumgartner, A. and Schubert, I. and Sohre, A. and Tomic, U. and Moser, C. and Burger, P.		Default question		anne.baumgartner@unibas.ch	Peer-reviewed article	Private	Leisure / Tourism	n/a	Survey participants in Swiss Household Energy Demand Survey	A1 Translate information A2 Make information visible A3 Provide social reference point	Depending on group: social norm treatment (injunctive and descriptive), and visually translated; usable time information; exercising information (health). Other financial interventions (tax, pricing) not extracted	Yes	No	Control	Control group without intervention	Route and mode choice			Public transport use Cycling Shift from car			Hypothetical	Hypothetical mode choice for short and long leisure trips	CO2 emissions, climate change	No		911	Both	Survey-based experiment	Online experiment within representative survey	N/A	500 - 1,000	737	Switzerland	Switzerland (online)	2023	0	0	1	0	0
	Ja	69284	3923752	Turn if Off: Reducing vehicle engine idling			SUP-SBS-rayyan-30359654	McKenzie-Mohr, D.		Default question		n/a	Report / white paper	Private	Everyday mobility	n/a	Motorists at public buildings	A2 Make information visible C2 Facilitate commitment	Signs with information, information brochures, commitment with anti-idling pledge cards	Yes	No	Mixed	Control locations without intervention as well as baseline vs. follow-up measurement	Usage behavior				Fuel efficient driving		Actual	Idling behavior	greenhouse gas emissions	No		1	Health	Field experiment (RCT)	Field experiment with six different locations serving as control or experimental groups	Three months			Canada	Canada, Ontario Region	2001	0	0	0	1	0
	Ja	69285	3923753	Using loss aversion to incentivize energy efficiency in a principalagent context Evidence from a field experiment			SUP-SBS-rayyan-30359864	Hoffmann, C. and Thommes, K.		Default question		christin.hoffmann@b-tu.de	Peer-reviewed article	Professional	Everyday mobility	n/a	Truck drivers in Germany	A1 Translate information	Communication of fuel efficiency bonus as gain vs. loss	No	Yes	Mixed	Comparison with baseline and loss vs. gain	Usage behavior				Fuel efficient driving		Actual	Eco-driving measured by eco-driving score	CO2 emissions, energy efficiency	Yes	N/A	1	Other	Field experiment (RCT)	Field experiment with participants being randomly assigned to loss vs. gain group	15 months	< 100	41	Germany	Germany	2020	0	0	0	1	0
	Ja	69287	3923755	Which energy labels should we use to expedite the transition to electric vehicles?			SUP-SBS-rayyan-30360103	Scarlat, G. and Rosenzweig, S. and Rubin, O.		Default question		stavro@bgu.ac.il	Peer-reviewed article	Private	n/a	n/a	Israeli participants recruited by market research company	A1 Translate information A2 Make information visible	Different forms of car labels providing and translating information: control group; monthly expenditures; three-year expenditure; monthly savings; three-year savings; graphical display of expenditures	Yes	No	Mixed	Baseline and control group with basic information label	Upstream decisions	Shift to EV					Hypothetical	Intention to purchase EV. Comparison with control group extracted as main outcome	climate crisis, zero emission	No		1	None	Survey-based experiment	Survey-based online experiment	Two weeks	1,000 - 3,000	1374	Israel	Israel (online)	2024	1	0	0	0	0
	Ja	69290	3923758	Mobile Carbon Footprinting: Sensing and Shaping the Carbon Emissions of Daily Activities Using Digital Technologies			SUP-SBM-60	Brazier, J. C.		Default question	Only study 2 extracted. Study 1 is preliminary and study 3 focuses on long term impact (only first measurement point to be extracted)	n/a	Thesis / dissertation	Private	Everyday mobility	Urban	Volunteer participants from Harvard and MIT	A2 Make information visible A3 Provide social reference point	Carbon footprint feedback intervention with social comparison	Yes	No	Pre/Post	Pre/post comparison	Route and mode choice			Less air travel Public transport use Cycling Walking Shift from car			Actual	Multiple outcomes measured (long-distance and local travel activities). Specific actions not entirely transparent	greenhouse gas emissions, climate change	Yes	N/A	3	None	Field experiment (other)	Feedback intervention with pre/post design	Three months	100 - 500	117	United States	Boston	2021	0	0	1	0	0
	Ja	69292	3923760	Behavioural interventions for micro-mobility adoption: Low-hanging fruits or hard nuts to crack?			SUP-SBM-84	Bao, H. X. &amp; Lim Y.		Default question		hxb20@cam.ac.uk	Peer-reviewed article	Private	Everyday mobility	Urban	New York City residents	A1 Translate information A2 Make information visible A3 Provide social reference point	Informative nudges based on intrinsic or extrinsic motivation. Depending on group: Efficiency gains, social influences, environmental consciousness, health consciousness. In addition, gain vs. loss framing examined. All nudges provided as items.	Yes	No	Pre/Post	Baseline measurement	Upstream decisions Route and mode choice	Register for micro-mobility		Use micro-mobility			Hypothetical	Willingness to adopt e-scooters	environmental impacts	No		424	None	Survey-based experiment	Online experiment with two measurement points and randomization in groups	8 months	1,000 - 3,000	2511	United States	New York City, United States	2021	1	0	1	0	0
	Ja	69293	3923761	Message framing and individual traits in adopting innovative, sustainable products (ISPs): Evidence from biofuel adoption.			SUP-SBM-108	Moon, S., P. K. Bergey, L. L. Bove, and S. Robinson		Default question		smoon13@uncc.edu	Peer-reviewed article	Private	Everyday mobility	n/a	University students at US and Australian University as well as Amazon MTurk participants	A1 Translate information A2 Make information visible	Information on biofuels as well as (depending on condition) negative, positive, or hybrid framing	Yes	No	Control	Control condition with irrelevant information	Usage behavior				Other[Follow-up: ]		Hypothetical	Biofuel adoption	environmental consciousness, green economy, detrimental environmental effects, sustainable choices, environmental harm	No		3553	None	Survey-based experiment	Survey-based online experiment with multiple groups and randomization	N/A	500 - 1,000	784	Multiple or n/a	Online study with US American and Australian university and Amazon MTurk participants	2016	0	0	0	1	0
	Ja	69294	3923762	Anticipatory driving assistance for energy efficient driving			SUP-SBM-118	Br, T., Kohlhaas, R., Zllner, J. M., &amp; Scholl, K. U.		Default question		baer@fzi.de	Conference proceedings	Private	Everyday mobility	n/a	Volunteer test drivers in driving simulator	A2 Make information visible	Feedback and driving advice in graphical display. Also audio signals.	Yes	No	Pre/Post	Baseline measurement with verbal instructions to drive eco-friendly as third run (first two trials to get familiar)	Usage behavior				Fuel efficient driving		Actual	Fuel efficient driving in driving simulator (energy consumption)	ecological awareness	No		1	Other	Lab experiment	Driving simulator study	Four drives of on average 8 minutes	< 100	18	Germany	Driving simulator, Karlsruhe, Germany	2011	0	0	0	1	0
	Ja	69295	3923763	ecoDriver HMI feedback solutions			SUP-SBM-120	Toffetti, A., Iviglia, A., Arduino, C., &amp; Soldati, M.		Default question		n/a	Conference proceedings	Private	Everyday mobility	n/a	Employees of Centro Ricerche Fiat (CRF) as test drivers	A1 Translate information A2 Make information visible	Driving feedback and advice, also visually translated (tree), depending on group: visual only or haptic-visual (pedal) feedback	Yes	No	Pre/Post	Baseline condition	Usage behavior				Fuel efficient driving		Actual	Eco-driving in driving simulator	reducing emissions, CO2 emissions, green driving	No		389	None	Lab experiment	Driving simulator study	N/A	< 100	20	Italy	Turin, Italy	2014	0	0	0	1	0
	Ja	69297	3923765	Decarbonizing travel decisions by using digital nudges			SUP-SBM-125	Riedlsperger, P.		Default question		n/a	Peer-reviewed article	Private	Leisure / Tourism	n/a	Volunteer participants recruited via social media	A1 Translate information A2 Make information visible B1 Change choice defaults B2 Change option-related effort C2 Facilitate commitment	Arrival: Default nudge, Disclosure nudge (incl. color coding), Warning nudge, Elicitation of implementation intentions	Yes	No	Control	Control group with regular booking process	Route and mode choice			Less air travel Public transport use Shift from car			Hypothetical	Hypothetical decisions in holiday context. Mobility relevant are arrival (how to get to destination) as well as transport (local transport)	climate crisis, greenhouse gases, global emissions	No		1178	None	Survey-based experiment	Survey-based online experiment	N/A	100 - 500	456	Multiple or n/a	Multiple countries (esp. Austria and Germany)	2024	0	0	1	0	0
	Ja	69468	3945557	Enhancement of driver anticipation and its implications on efficiency and safety			SUP-SBS-rayyan-30355713_1	Popiv, D.		Default question	Study 1 from dissertation. Study 3 extracted separately. Study 2 not relevant since same approach as study 1 but focus on missing data	n/a	Thesis / dissertation	Private	Everyday mobility	n/a	Volunteer test subjects in driving simulator	A2 Make information visible	Driving assistance system providing information and assistance visually (bird's eye view or iconic)	Yes	No	Pre/Post	Baseline drive	Usage behavior				Fuel efficient driving		Actual	Fuel efficient driving in driving simulator	ecologically sustainable behavior	No		2	None	Lab experiment	Driving simulator experiment	Three main drives of 20 minutes each	< 100	26	Germany	Munich, Germany	2012	0	0	0	1	0
	Ja	69469	3945558	Enhancement of driver anticipation and its implications on efficiency and safety			SUP-SBS-rayyan-30355713_2	Popiv, D.		Default question	Study 3 from dissertation. Study 1 extracted separately. Study 2 not relevant since same approach as study 1 but focus on missing data	n/a	Thesis / dissertation	Private	Everyday mobility	n/a	Volunteer test subjects in driving simulator	A2 Make information visible	Visual information (Bird's eye view) and haptic impulse as advice / feedback	Yes	No	Pre/Post	Baseline drive without intervention (permuted)	Usage behavior				Fuel efficient driving		Actual	Eco-driving in driving simulator	ecologically sustainable behavior	No		2	None	Lab experiment	Driving simulator study. Bird's - Eye + AGP (active gas pedal) feedback vs baseline	2 drives of 20 minutes each	< 100	30	Germany	Munich, Germany	2012	0	0	0	1	0
	Ja	69470	3945559	Promoting Sustainable Charging Through User Interface Interventions			SUP-SBS-rayyan-30358381_1	Filipowicz, A. L. S. and Bravo, N. S. and Iliev, R. and Mohanty, V. and Wu, C. C. and Shamma, D. A.		Default question	Study 1: Waiting for Green Energy; study 2 extracted separately; study 3 without comparator (no baseline / neutral condition)	alex.filipowicz@tri.global	Conference proceedings	Private	Everyday mobility	n/a	US residents recruited via Prolific	A2 Make information visible	Information on saved CO2 for eco charge option (relevant condition)	Yes	No	Control	Control condition without CO2 information (green leaf icon only)	Usage behavior				Environmentally friendly charging		Hypothetical	Hypothetical decision for waiting for eco charging.	sustainable, CO2 emissions, carbon emissions	No		267	None	Survey-based experiment	Survey-based online experiment	N/A	1,000 - 3,000	1001	United States	United States (online)	2023	0	0	0	1	0
	Ja	69471	3945560	Promoting Sustainable Charging Through User Interface Interventions			SUP-SBS-rayyan-30358381_2	Filipowicz, A. L. S. and Bravo, N. S. and Iliev, R. and Mohanty, V. and Wu, C. C. and Shamma, D. A.		Default question	Study 2: Interventions to increase waiting for Green Energy; study 1 extracted separately; study 3 without comparator (no baseline / neutral condition)	alex.filipowicz@tri.global	Conference proceedings	Private	Everyday mobility	n/a	US residents recruited via Prolific	A1 Translate information A2 Make information visible A3 Provide social reference point B4 Change option consequences	(1) CO2 savings with negative or positive valence, (2) social collective messaging with negative or positive valence, (3) extrinsic rewards (points, without information on worth and redemption)	Yes	No	Control	Control condition with green leaf only	Usage behavior				Environmentally friendly charging		Hypothetical	Hypothetical decision for waiting for eco charging.	sustainable, CO2 emissions, carbon emissions	No		267	None	Survey-based experiment	Survey-based online experiment	N/A	500 - 1,000	997	United States	United States (online)	2023	0	0	0	1	0
	Ja	69473	3945562	Die Frderung von nachhaltigem Mobilittsverhalten durch erhhte User-Experience und den Einsatz von Informationssystemen			SUP-SBM-61_1	Ebermann, C.		Default question	First study from part C (eco-driving)	n/a	Thesis / dissertation	Private	Everyday mobility	Urban	Volunteers from Göttingen, Germany	A1 Translate information A2 Make information visible	Information provided via app, depending on group: CO2 information translated in number of trees; or feedback on monetary saving potential	Yes	No	Mixed	Control group (control app) as well as baseline measurement	Usage behavior				Fuel efficient driving		Actual	Eco-driving (average acceleration in car)	global warming, CO2 emissions	No		1	None	Field experiment (RCT)	Field experiment with three groups	N/A	< 100	87	Germany	Göttingen, Germany	2017	0	0	0	1	0
	Ja	69474	3945563	Die Frderung von nachhaltigem Mobilittsverhalten durch erhhte User-Experience und den Einsatz von Informationssystemen			SUP-SBM-61_2	Ebermann, C.		Default question	Second study from part C (pedelecs)	n/a	Thesis / dissertation	Private	Everyday mobility	n/a	Voluntary participants from Göttingen area, Germany	A2 Make information visible	Providing information via app. Depending on group: CO2-app: Saved CO2 compared to car trips; Cost-App: saved money compared to car	Yes	No	Mixed	Control group: only trip data via app; in addition, pre/post measurement	Route and mode choice			Cycling			Actual	Usage of borrowed pedelec (e-bike) in kilometers	global warming, CO2 emissions	No		1	None	Field experiment (RCT)	Field experiment with three groups (1 control, 2 experimental) and two measurement points	Two weeks trial period per participant (2 months overall)	< 100	58	Germany	Göttingen area, Germany	2017	0	0	1	0	0
	Ja	69475	3945564	Promoting pro-environment inventions. Theoretical background and practical applications of travel feedback programs for car use reduction			SUP-SBS-rayyan-30358369_1	Fujii, S. and Taniguchi, A.		Default question	Study 1: The Travel Feedback Program in Workplace Mobility Management	fujii@trans.kuciv.kyoto-u.ac.jp	Book chapter	Professional	Everyday mobility	Urban	Employees of three organizations in the cities of Kobe, Akashi, and Himeji (Japan)	A2 Make information visible C2 Facilitate commitment	Car commuters were asked to make behavioral plan about how to change commuting behavior from car use to another travel mode. In addition, time table and other information in travel package	Yes	No	Pre/Post	Baseline measurement and post-intervention measurement	Route and mode choice			Public transport use Cycling Shift from car			Actual	Reducing car commuting, particularly in favor of public transport	CO2 emissions, pro-environmental behaviors	No		141	None	Field experiment (other)	Field experiment with pre/post measurement	Two months	< 100	99	Japan	Kobe, Akashi, Himeji (Japan)	2013	0	0	1	0	0
	Ja	69476	3945565	Promoting pro-environment inventions. Theoretical background and practical applications of travel feedback programs for car use reduction			SUP-SBS-rayyan-30358369_2	Fujii, S. and Taniguchi, A.		Default question		fujii@trans.kuciv.kyoto-u.ac.jp	Book chapter	Private	Everyday mobility	Urban	New residents in Ryugasaki city and Takasaki city (both Japan)	A2 Make information visible	Information kit including public transport information for new residents.	Yes	No	Mixed	Control group (information pack without public transport information) and two measurement points	Route and mode choice			Public transport use Shift from car			Actual	Actual car and public transport use	CO2 emissions, pro-environmental behaviors	No		141	None	Field experiment (RCT)	Field experiment with control and experimental group	Six months	100 - 500	182	Japan	Ryugasaki city and Takasaki city (both Japan)	2013	0	0	1	0	0
	Ja	69747	3428046	Global climate change and human behavior: Decreasing energy consumption			rayyan-626165231	Attari, Shahzeen Z.		Default question	Chapter 2 relevant: Decreasing demand: Attempting to facilitate energy conservation by changing individual behavior	sattari@iu.edu	Thesis / dissertation	Mixed	Everyday mobility	n/a	Staff members from Carnegie Mellon University in Pittsburgh; Professional context (commuting) as well as private context.	Intervention: Other[Follow-up: ]	Attention-focusing intervention asking individuals to name reasons not to engage in a specific behavior. Thus, intervention aims at improving salience. Embedded in cognitive dissonance.	Yes	No	Mixed	Control groups and before/after data collection.	Route and mode choice Usage behavior			Link multiple trips Public transport use Cycling Walking	Fuel efficient driving Carpooling		Actual	Self-reported travel behavior: Mode choice for commuting, linking of trips, carpooling, active mobility and public transport usage, idling for more than two minutes	anthropogenic carbon dioxide emissions; climate change; CO2	No		18	None	Field experiment (RCT)	Three groups (intervention group with reasons; control group with interviews but without reasons, control group without interviews); two surveys (at beginning and end of study) as well as two three week long logs before and after intervention. Short- and long-term behavior change assessed. (As specified in review protocol, only short-term behavior change coded).	Eight weeks	100 - 500	100	United States	Pittsburgh, United States	2009	0	0	1	1	0
	Ja	69748	3428050	How to motivate consumers to test electric vehicles-An approach to design consumer interfaces to foster innovation adoption			rayyan-626165965	Benz, C. and Stryja, C.		Default question	Labeled as pretest in sample but represents substantial sample size (n = 66) and comprehensive evaluation.	carina.benz@kit.edu	Conference proceedings	Professional	n/a	n/a	Participants in behavioral lab in Germany	A2 Make information visible A3 Provide social reference point B3 Change range or composition of options	Salience (Treatment 1): highlighting electric car model as suggestion on top position (B3). Commitment with Labeling (Treatment 2): Labeling people choosing electric cars as eco-friendly drivers (A3). Social influence (Treatment 3): other clients' statements on electric drive experience (A3). Information Provision (Treatment 4): important information on available electric cars (e.g., driving rang…	Yes	No	Other	Within-subject design with no-treatment as control	Route and mode choice			Drive EV			Hypothetical	Hypothetical choice of EV in car rental booking website compared to conventional vehicle	sustainable mobility	No		1039	None	Lab experiment	Laboratory experiment with within-subject design. Non-private trip planning context with fixed budget and rental car, hotel and food choice.	n/a	< 100	66	Germany	Germany (behavioral laboratory at large German public university)	2018	0	0	1	0	0
	Ja	69749	3428055	Comparing the effectiveness of monetary versus moral motives in environmental campaigning			rayyan-626161014	Bolderdijk, J. W. and Steg, L. and Geller, E. S. and Lehman, P. K. and Postmes, T.		Default question	Only study 3 relevant. No sample size because only positive events were recorded	j.w.bolderdijk@rug.nl	Peer-reviewed article	Private	Everyday mobility	n/a	Customers of US petrol station	A2 Make information visible	Sandwich boards with one of four signs as well as relating informtion: biospheric, economic, safety and control appeals	Yes	No	Control	Control sign without specific appeal	Usage behavior				Fuel efficient driving		Actual	Checking tire pressure (operationalized by individuals taking tire check coupon at petrol station)	energy conservation; climate change	No		1	None	Field experiment (RCT)	Variation of boards with different persuasive messages to check tire pressure. Number of tire pressure check vouchers as outcome.	22 days			United States	Blacksburg, Virginia, US	2013	0	0	0	1	0
	Ja	69750	3579444	Metric and Scale Design as Choice Architecture Tools			rayyan-626168303_2	Camilleri, A. R. and Larrick, R. P.			Experiment 2. Outcome termed as preference but represents hypothetical choice between cars.	adrian.camilleri@duke.edu	Peer-reviewed article	Private	n/a	n/a	US residents via Amazon Turk	A1 Translate information A2 Make information visible	Provision of information about car fuel costs / fuel efficiency via car labels in different formats: A) Metric (gallons vs. dollars), B) scale (100 miles, 15,000 miles, 100,000 miles), vehicle differences (calculated vs. not calculated). In addition, variation of cost for vehicles (cheaper vs. fuel-efficient vehicle cost minimizing over 100,000 miles)	Yes	No	Other	Between subjects factors with different levels. Within-subject variation of cost factor.	Upstream decisions	Shift to small / efficient car					Hypothetical	Choice between different cars. Selection of fuel efficient vehicle (termed as preference)	carbon dioxide emissions, climate change, CO2	No		108	None	Survey-based experiment	Online study	n/a	100 - 500	484	United States	United States (online)	2014	1	0	0	0	0
	Ja	69751	3802853	Promoting Sustainable Travel Behavior through IS-Enabled FeedbackShort-Term Success at the Cost of Long-Term Motivation?			SUP-REV-882	Flchter, K.; Wortmann, F.				kfluechter@ethz.ch	Conference proceedings	Professional	Everyday mobility	Urban	Employees in same office location in Eastern Switzerland as employees of Swiss insurance company or local university	A2 Make information visible A3 Provide social reference point Gamification	Online dashboard with social normative feedback on own commuting via e-bikes and behavior of others	Yes	Yes	Mixed	Control group without intervention as well as pre/post	Route and mode choice			Cycling			Actual	Commuting by e-bike	sustainable future transportation systems, CO2	No		1	Health	Field experiment (RCT)	Field experiment with experimental and control group	Four months (five weeks measurement period)	< 100	23	Switzerland	East Switzerland	2014	0	0	1	0	0
	Ja	69752	3802856	Impact of information intervention on travel mode choice of urban residents with different goal frames: A controlled trial in Xuzhou, China			SUP-REV-392	Geng, Jichao, Ruyin Long, and Hong Chen		Default question		gjcjsj@126.com	Peer-reviewed article	Private	Everyday mobility	Urban	Residents in Xuzhou area China	A2 Make information visible	Six interventional information packets were designed due to the different information concerns of participants (clusters): Safety, Convenience, Comfort, Economy, Pro-Environment, Health.	Yes	No	Mixed	Control group as well as before after measurement	Route and mode choice			Public transport use Cycling Walking			Actual	Shifts in modal split (travel mode before and after intervention)	climate change, environmental issues, energy consumption revolution	No		134	None	Field experiment (RCT)	Field experiment with one experimental and one control group (WeChat)	17 days (in November 2015)	100 - 500	392	China	Xuzhou City, Jiangsu Province, China	2016	0	0	1	0	0
	Ja	69754	3428096	Combatting Climate Change Through Message Framing? A Real Behavior Experiment on Voluntary Carbon Offsetting			rayyan-626160863	Homar, A. R. and Cvelbar, L. K.		Default question		aja.ropret.homar@ef.uni-lj.si	Peer-reviewed article	Private	Leisure / Tourism	n/a	Prolific participants (Mostly UK citizens)	A1 Translate information	Gain framed message (positive aspects of carbon offsetting) vs. loss framed message (negative environmental impact of air travel)	Yes	No	Control	control group with value-neutral description of VCO	Usage behavior				Carbon offsetting		Hypothetical	Voluntary carbon offsetting (donating task earnings to carbon offsetting)	global greenhouse gas emissions, climate change, CO2, NOx	No		883	None	Survey-based experiment	Online experiment with three groups (control, loss frame, gain frame). Choosing voluntary carbon offset and donating task earnings as outcome.	4 months (between October 2021 and January 2022)	100 - 500	465	United Kingdom	United Kingdom (online study)	2024	0	0	0	1	0
	Ja	69755	3428103	Using gamification to incentivize sustainable urban mobility			rayyan-626174649	Kazhamiakin, R. and Marconi, A. and Perillo, M. and Pistore, M. and Valetto, G. and Piras, L. and Avesani, F. and Perri, N.		Default question	Very low sample size and issues with internal validity (see critical appraisal)	raman@fbk.eu	Conference proceedings	Professional	Everyday mobility	n/a	40 commuters from Roverto, North-East of Italy	A1 Translate information A2 Make information visible A3 Provide social reference point B3 Change range or composition of options Gamification	Viaggia Rovereto App for daily mobility planning. App recommends highest-rates option by highlighting them in green and placing them top of the list. In addition, gamification in last phase of trial involved leaderboards (feedback, social comparison).	Yes	No	Pre/Post	Baseline (1 week) without intervention.	Route and mode choice			Use micro-mobility Shift from car			Actual	Self-reported trips and kilometer travelled, particularly by car and bike sharing. Changes in trips as primarily reported outcome.	sustainable urban mobility, sustainability, carbon impact	No		1	None	Field experiment (other)	Field experiment with different intervention combinations over time	5 weeks	< 100	36	Italy	Rovereto, Italy	2015	0	0	1	0	0
	Ja	69756	3428125	Pick Your CARbon: User Perceptions of Equivalencies for Carbon Emissions when Selecting Rideshares			rayyan-626170001	Mohanty, V. and Filipowicz, A. L. S. and Bravo, N. S. and Iliev, R. and Carter, S. and Shamma, D. A.		Default question	Ridesharing as outcome	vikrammohanty@vt.edu	Conference proceedings	Private	Everyday mobility	n/a	US based Prolific participants	A1 Translate information A2 Make information visible A3 Provide social reference point	Provision of CO2 information in pounds (raw emission condition) as well as translations (equivalencies condition) in terms of measurable actions (charging smartphones, burning coal,..), social (information on hypothetical social trends), points (2x points compared to "Ride options") - feedback on own behavior rather than gamification given that game dynamic was missing.	Yes	No	Control	Baseline condition with no additional information other than green leaf icon for ride green option	Route and mode choice			Use car sharing			Hypothetical	Choice of "Ride green" option compared to "Ride" option	CO2 emissions, climate change	No		48	None	Survey-based experiment	Survey-based experiment in which participants hypothetically chose between "Ride" and environmentally-friendly "Ride Green" option for ride hailing trip. Each participant completed 30 trials. Distance and price (surplus for green rides) varied in addition to interventions.	n/a	1,000 - 3,000	1000	United States	United States (online)	2022	0	0	1	0	0
	Ja	69758	3579465	Meet Bob and Offset Your Flight: Optimising Explainer Videos to Promote Voluntary Carbon Offsetting			rayyan-626168220_2	Schorn, A. and Wirth, W.		Default question	Experiment 2	a.schorn@ikmz.uzh.ch	Peer-reviewed article	Private	Leisure / Tourism	n/a	German participants (panel)	A3 Provide social reference point	Minority descriptive norm (static vs. dynamic vs. absent) as well as majority injunctive norm (present vs. absent)	Yes	No	Control	Conditions without social norms	Usage behavior				Carbon offsetting		Hypothetical	Intention to offset (main outcome)	climate change, greenhouse gases, global emissions	No		349	None	Survey-based experiment	Survey-based experiment with several explainer videos (between subjects design)	n/a	100 - 500	270	Germany	Germany, online	2023	0	0	0	1	0
	Ja	69759	3428157	Comprehending consumption: The behavioral basis and implementation of driver feedback for reducing vehicle energy use			rayyan-626161070	Stillwater, Tai		Default question	Based on chapter 5	tstillwater@ucdavis.ed	Thesis / dissertation	Private	Everyday mobility	n/a	private households and individual drivers in California (US), Plug-in Hybrid Electric Vehicle (PHEV) test users	A2 Make information visible	Car display with direct information on energy economy, cost, and emissions. Information material on display provided.	Yes	No	Pre/Post	First phase of experiment with baseline measure showing battery state of charge	Usage behavior				Fuel efficient driving		Actual	driver behavior change	environmental protection, ecological crisis	No		1	Other	Field experiment (other)	Field experiment with before / after measurement with automated data collection and supplementary surveys. Latent clusters of participants calculated for analysis.	4 weeks (between September 2009 to September 2010)	< 100	42	United States	Yolo, Solano, and Sacramento Counties, California, US	2012	0	0	0	1	0
	Ja	69760	3428168	Cycling promotion schemes and long-term behavioural change: A case study from the University of Sheffield			rayyan-626161608	Uttley, J. and Lovelace, R.		Default question		j.uttley@sheffield.ac.uk	Peer-reviewed article	Professional	Everyday mobility	Urban	Staff and students of university. Only data from staff respondents reported	A3 Provide social reference point B4 Change option consequences Gamification	Feedback, social learning and overall challenge character. Provided with web-platform in which trips are logged. Small micro-incentives provided.	No	No	Pre/Post	Cycling behavior was recorded before the Cycle Challenge (baseline measurement) and two years after the scheme’s completion.	Route and mode choice			Cycling			Actual	Self reported commuting by bike: classification in cyclist types before vs. after intervention (long-term change: 2-3 years)	environmental benefits	No		133	Health	Field experiment (other)	Field experiment with baseline and follow-up survey	1-2 month challenge duration	< 100	81	United Kingdom	Sheffield, United Kingdom	2016	0	0	1	0	0
	Ja	69761	3428172	Cycling for a Sustainable Future. Stimulating Children to Cycle to School via a Synergetic Combination of Informational and Behavioral Interventions			rayyan-626161606	Van de Sompel, D. and Hudders, L. and Vandenberghe, L.		Default question		Dieneke.VandeSompel@ugen	Peer-reviewed article	Private	Everyday mobility	n/a	Children (8-11 years old) from Flanders, Belgium	A2 Make information visible Gamification	Informational video as well as sticker card (termed as behavioral intervention and nudge) for children providing feedback and "status points". Controlled motivation condition: instruction and obligational message vs. autonomous motivational message: more free choice.	Yes	No	Pre/Post	Baseline measure before intervention	Route and mode choice			Cycling			Actual	Self-reported cycling to school in typical week before vs. after intervention	climate problem, carbon dioxide emissions	No		1	Both	Field experiment (RCT)	Field study with randomized pretest-post-test design. 3 (type of intervention: informational intervention versus behavioral intervention versus combination) by 2 (controlled versus autonomous motivation) design.	Five months	100 - 500	186	Belgium	Flanders, Belgium	2020	0	0	1	0	0
	Ja	69762	3579467	Design and evaluation of a new fuel -efficiency support tool			rayyan-626161801_2	van der Voort, Mascha Cecile		Default question	Study 2 (field study)	m.c.vandervoort@utwente.nl	Thesis / dissertation	Private	Everyday mobility	n/a	Dutch participants (male and female) between 25 and 67 years old with driving license.	A2 Make information visible	Eco-driving advice provided by fuel-efficiency support tool. Visual and auditory cues.	Yes	No	Mixed	Control group without support as well as existing device. In addition, multiple runs of which first are conducted without treatment (pre/post)	Usage behavior				Fuel efficient driving		Actual	Fuel consumption during driving	CO2 emissions	No		13	None	Field experiment (RCT)	Field experiment with three groups (1 control and 2 treatments) and multiple runs. Drivers drove pre-specified routes.	2.5 days per participant	< 100	36	Netherlands	Netherlands, multiple cities	2001	0	0	0	1	0
	Ja	69972	3987631	Providing Eco-driving Feedback to Corporate Car Drivers: What Impact Does a Smartphone Application Have on Their Fuel Efficiency?			SUP-REV-798	Tulusan, J., Staake, T., & Fleisch, E.	2012	Default question		johannes.tulusan@unisg.ch	Conference proceedings	Mixed	Everyday mobility	n/a	Company car drivers from Switzerland (driving in private and professional context measured)	A1 Translate information A2 Make information visible	Feedback about driving style via "DriveGain" application. Including optimal gear change. Feedback scores for acceleration, brake and speed translated in graphical bars	Yes	No	Mixed	Control group (without use of smartphone app) as well baseline / follow-up measurement	Usage behavior				Fuel efficient driving		Actual	Eco-driving	energy conservation, emission reduction	No		212	Other	Field experiment (RCT)	RCT with control and experimental group as well as two measurement points	Approx. one year (thereof 8 weeks use of application)	< 100	42	Switzerland	Switzerland	2012	0	0	0	1	0
	Ja	72764	3428013	Are tourists animal spirits? Evidence from a field experiment exploring the use of non-market based interventions advocating sustainable tourism			rayyan-626159162	Araa, J. E. and Len, C. J.		Default question		jarana@daea.ulpgc.es	Peer-reviewed article	Private	Leisure / Tourism	n/a	Elderly citizens in Spain	A2 Make information visible	Treatment 3: CO2 labels indicating emissions related with destination choice; Treatment 5: Video clip including documentary from IPCC (sadness manipulation); Treatment 6: Video clip with speech highlighting need for policies (empathy manipulation); Treatment 2: Carbon tax (not extracted); Treatment 4: Time pressure (not extracted)	Yes	No	Control	Control group with no treatment (neutral national geographic video)	Travel decisions		Eco-conscious destination choice				Actual	Participants choose travel package at actual travel agent desk but were allowed to reconsider their decision after the experiment.	environmental impacts, CO2, climate change	Yes	4% reduction (CO2 info); 14% increase (sadness); 38% reduction (emotion)	430	None	Field experiment (RCT)	Experiment compares a control group (no intervention) with other groups who were offered different options, including a market-based policy (tax on CO2emissions), the labelling of CO2emissions, the inducement of the emotional states of sadness and empathy, and a situation of time pressure.	n/a	500 - 1,000	509	Spain	Travel agency in Spain (no location specified)	2016	0	1	0	0	0
	Ja	72765	3923741	Nudging towards sustainable urban mobility: Exploring behavioral interventions for promoting public transit			SUP-SBS-rayyan-30357894	Aravind, A. and Mishra, S. and Meservy, M.				smishra3@memphis.edu	Peer-reviewed article	Private	Everyday mobility	n/a	Residents of Tennessee	A1 Translate information A2 Make information visible A3 Provide social reference point	Emotional nudging vs. normative nudging vs. gain nudging, depending on treatment group	Yes	No	Control	Control group without intervention	Route and mode choice			Public transport use Shift from car			Hypothetical	Hypothetical mode choice for 10 miles trip. Choice of public transit (bus) extracted since this is focus of article. Multimodality as additional outcome category, however, not explicitly specified in terms of modes.	sustainable society, air pollution, negative environmental consequences	No		1	Health	Survey-based experiment	Survey based experiment with four intervention groups	15 minutes	1,000 - 3,000	2.250	United States	Tennessee, US (Online)	2024	0	0	1	0	0
	Ja	72767	3802843	The effects of non-contingent free bus tickets and personal commitment on urban bus ridership			SUP-REV-733	Bachman and Katzev				n/a	Peer-reviewed article	Private	Everyday mobility	Urban	Non-bus riders between ages of 18 and 65 years who drive cars in Southeast Portland	A2 Make information visible C2 Facilitate commitment	Experimental conditions: intervention group, where subjects agreed to ride the bus twice a week during the treatment period. Free Tickets intervention group, where an unlimited supply of free bus tickets were provided. Free ‘Mets Plus Commitment intervention group, where the free transit and commitment conditions were combined.	Yes	Yes	Control	Control group with route and schedule information only	Route and mode choice			Public transport use			Actual	Actual bus ridership in treatment period as well as follow-up periods (not extracted). Mean rides as main outcome extracted.	gasoline conservation	No		103	None	Field experiment (RCT)	Field experiment with four conditions (control, commitment, free tickets, commitment + free tickets).	Four weeks treatment period and two subsequent follow-up periods	< 100	83	United States	Portland, Oregon US	1982	0	0	1	0	0
	Ja	72772	3428118	Empirical evaluation of behavioral interventions to enhance flexibility provision in smart charging			rayyan-626163421	Marxen, H. and Ansarin, M. and Chemudupaty, R. and Fridgen, G.				hanna.marxen@uni.lu	Peer-reviewed article	Private	Everyday mobility	n/a	EV users from Luxembourg, Germany, Belgium, and France	A1 Translate information A2 Make information visible B1 Change choice defaults Gamification	Framing (environmental-related), feedback, badges (gamification), information (battery-related tips); additional groups with monetary incentives (analyzed separately)	Yes	No	Control	Control group without intervention	Usage behavior				Environmentally friendly charging		Hypothetical	Flexibility provision to electricity providers for smart and environmentally friendly home charging: Required SoC at departure for hypothetical trip	climate change, greenhouse gas emissions	No		1	Other	Survey-based experiment	Survey based experiment with 9 groups (thereof 1 control group and two incentive conditions); hypothetical choice as outcome	5 months	100 - 500	289	Multiple or n/a	Luxembourg, Germany, Belgium, and France (online)	2023	0	0	0	1	0
	Ja	72773	3923754	We arent idlers: Using subjective group dynamics to promote prosocial driver behavior at long-wait stops			SUP-SBS-rayyan-30359993	Player, A. and Abrams, D. and Van de Vyver, J. and Meleady, R. and Leite, A. C. and R and sley de Moura, G. and Hopthrow, T.				D.Abrams@kent.ac.uk	Peer-reviewed article	Private	Everyday mobility	Urban	Motorists at crossing in Canterbury, UK	A3 Provide social reference point	Socially normative information: Out-group prescriptive deviance vs. descriptive norm vs. in-group prescriptive deviance	Yes	No	Control	"Baseline" measurement without intervention which, however, was randomized together with other treatments (therefore categorized as control)	Usage behavior				Fuel efficient driving		Actual	Stop idling	environmental problems	No		643	Health	Field experiment (other)	Field experiment with interventions randomized to time slots	6 months	100 - 500	419	United Kingdom	Canterbury, UK	2018	0	0	0	1	0
[truncated: 61 more columns]

## Sheet: Critical_Appraisal
	SRDR_Export
	Raw data of SRDR Export complemented with filter
	Export: December 03, 2024: 18:00
	Relevant	Extraction ID	Citation ID	Citation Name	RefMan	other_reference	PMID	Authors	Publication Date	Key Questions	Random sequence generation (selection bias): Selection bias (biased allocation to interventions) due to inadequate generation of a randomized sequence - Rating [Question ID: 60119][Field ID: 97132x126608]	Random sequence generation (selection bias): Selection bias (biased allocation to interventions) due to inadequate generation of a randomized sequence - Notes/Comments: [Question ID: 60119][Field ID: 97133x126609]	Allocation concealment (selection bias): Selection bias (biased allocation to interventions) due to inadequate concealment of allocations prior to assignment - Rating [Question ID: 60120][Field ID: 97134x126610]	Allocation concealment (selection bias): Selection bias (biased allocation to interventions) due to inadequate concealment of allocations prior to assignment - Notes/Comments: [Question ID: 60120][Field ID: 97135x126611]	Blinding of participants and personnel: Performance bias due to knowledge of the allocated interventions by participants during the study - Rating [Question ID: 60121][Field ID: 97136x126612]	Blinding of participants and personnel: Performance bias due to knowledge of the allocated interventions by participants during the study - Notes/Comments: [Question ID: 60121][Field ID: 97137x126613]	Blinding of outcome assessor (detection bias): Detection bias due to knowledge of the allocated interventions by outcome assessors - Rating [Question ID: 60122][Field ID: 97138x126614]	Blinding of outcome assessor (detection bias): Detection bias due to knowledge of the allocated interventions by outcome assessors - Notes/Comments: [Question ID: 60122][Field ID: 97139x126615]	Incomplete outcome data (attrition bias): Attrition bias due to amount, nature or handling of incomplete outcome data - Rating [Question ID: 60123][Field ID: 97140x126616]	Incomplete outcome data (attrition bias): Attrition bias due to amount, nature or handling of incomplete outcome data - Notes/Comments: [Question ID: 60123][Field ID: 97141x126617]	Selective Reporting (reporting bias): Reporting bias due to selective outcome reporting - Rating [Question ID: 60124][Field ID: 97142x126618]	Selective Reporting (reporting bias): Reporting bias due to selective outcome reporting - Notes/Comments: [Question ID: 60124][Field ID: 97143x126619]	Other Bias: Bias due to problems not covered elsewhere in the table. If yes, describe them in the Notes. - Rating [Question ID: 60126][Field ID: 97146x126622]	Other Bias: Bias due to problems not covered elsewhere in the table. If yes, describe them in the Notes. - Notes/Comments: [Question ID: 60126][Field ID: 97147x126623]
	Ja	63892	3428043	A personalized mobility based intervention to promote pro-environmental travel behavior			rayyan-626169908	Ahmed, S. and Adnan, M. and Janssens, D. and Wets, G.		Default question	Unclear	Article states that participants were randomly assigned to control group but does not provide detailed information on process.	Unclear	No information provided.	High	Objectives of the study must have been obvious to participants.	High	Self assessment by participants in combination with risk of performance bias.	Low	Eight of 60 participants (<20%) were excluded due to incomplete data.	Low	No study protocol available but wide range of potential outcomes is provided which includes null effects. Thus, risk of bias is judged low.	Low
	Ja	63898	3428047	Is a residential relocation a good opportunity to change people&#39;s travel behavior? Results from a theory-driven intervention study			rayyan-626167410	Bamberg, S.		Default question	Unclear	Only "randomly assigned" without further information on process	Unclear	Only "randomly assigned" without further information on process	Low	Researchers implemented a number of measures that explicitly addressed performance bias (e.g., interventions were sent by local company without reference). Study was introduced as general mobility study.	Low	Low risk due to self report in travel diary.	Low	Substantial attrition along study (e.g., because participants did not change residential location). Attrition from wave 1 (n = 241) to wave 2 (n = 169) was checked for self-selection.	Low	While there is no information regarding pre-specified outcomes, risk of selective reporting can be considered low: Outcomes clearly match research question and are comprehensive (mobility diaries).	Low
	Ja	63899	3428048	Tradable parking permits as a transportation demand management strategy: A behavioural investigation			rayyan-626173906	Bao, H. X. H. and Ng, J.		Default question	Low	Experiment conducted as survey experiment in Amazon TurkPrime. Thus, even though not explicitly stated, it seems likely that randomization was conducted automatically in survey platform.	Low	Due to technological platform, risk of selection bias due to missing concealment is considered low.	High	High risk of reporting bias due to hypothetical outcome as well as salience of interventions.	High	High risk due to self reports in combination with high risk of performance bias.	Unclear	No information on attrition provided.	Low	Even though no pre-specified outcomes are reported, outcome reporting is based on only one central binary outcome.	Low
	Ja	63902	3428051	Large but diminishing effects of climate action nudges under rising costs			rayyan-626167617	Berger, S. and Kilchenmann, A. and Lenz, O. and Ockenfels, A. and Schlder, F. and Wyss, A. M.		Default question	N/A	Not applicable due to study design	N/A	Not applicable due to study design	Low	Low risk due to real world environment and actual decisions.	Low	Low risk as actual decisions (carbon offset purchases) are outcome.	Low	Drop-outs were analyzed based on initial slider position.	Low	Low risk due to real world data and clear outcome (chosen carbon offsets).	Low
	Ja	63903	3428052	Give Up Flights? Psychological Predictors of Intentions and Policy Support to Reduce Air Travel			rayyan-626165218	Berneiser, J. M. and Becker, A. C. and Loy, L. S.		Default question	Low	Low risk of bias due to online study	Low	No information beyond "randomly assigned"	High	Considerable risk of performance bias due to outcome (intention) in combination with salience of study objective	High	Considerable risk of performance bias based on performance bias	Low	Low risk (< 1% attrition)	Low	Even though no pre-specified outcomes are mentioned, risk of reporting bias is considered low given that outcome is assessed with only one central item (intention)	Low
	Ja	63904	3428053	Nudging people towards more sustainable residential choice decisions: an intervention based on focalism and visualization			rayyan-626169247	Bhattacharyya, A. and Jin, W. and Le Floch, C. and Chatman, D. G. and Walker, J. L.		Default question	Unclear	No information beyond "randomly assigned"	Unclear	No information beyond "randomly assigned"	High	Performance bias due to salience of objective	High	Detection bias due to self reports in combination with performance bias	High	Substantial attrition between surveys (approx. 60 % respondents in second survey). It is unclear, whether these respondents moved or not.	High	Multiple outcomes were reported. No pre-specified protocol is mentioned.	Low
	Ja	63908	3428057	Understanding modern energy policy: An evaluation of RPS mandates and behavioral nudges			rayyan-626174328	Brannan, Deborah Lynn Baker		Default question	Unclear	No information beyond "randomly assigned"	Unclear	No information beyond "randomly assigned"	Low	Participants were explicitly told that data of feedback device is not transmitted.	Low	Self-report by participants.	High	81 of 213 participants dropped out over the course of the study. In addition, 8 drop outs due to data reporting errors.	Low	Even though no pre-specified protocol is mentioned, risk of reporting bias is assessed low due to clear research design with only one main dependent variable.	High	Other biases are mentioned regarding external influences or special events that could bias results (e.g., longer leisure travels). This represents potential bias due to rather small sample size, even though data on such cases is collected with survey.
	Ja	63912	3428061	Reduced Travel Emissions Through a Carbon Calculator with User-friendly Environmental Data			rayyan-626170957	Bulson, E. E. and Kontar, W. and Ahn, S. and Hicks, A.		Default question	N/A	Not applicable for pre/post design	N/A	Not applicable for pre/post design	High	High likelihood given that objective of experiment is salient	High	High likelihood due to self report	High	Considerable attrition rate (25%) for short term follow-up.	Low	No preregistration mentioned. However, comprehensive outcomes of different modes reported.	Low
	Ja	63914	3428063	Nudging When the Descriptive Norm Is Low: Evidence from a Carbon Offsetting Field Experiment			rayyan-626169280	Carattini, Stefano and Blasch, Julia		Default question	Low	Online study. Randomization with algorithm	Low	Low due to online study	Low	Overall low risk as participants were not aware of experiment	Low	Low risk due to self assessment	Low	Low risk due to study design	Low	Low risk due to clear outcome	High	Intent to treat: Only about half of participants replied to social identity priming questions
	Ja	63915	3428064	Enhancing the effectiveness of travel awareness campaigns via the inclusion of theoretical-based content			rayyan-626163721	Carreno, M. and Gauce, K. and Welsch, J.		Default question	Low	Low risk of bias. Stratified randomization.	Low	Low risk of bias due to postal delivery of materials	High	High risk of bias due to self report and social desirability	High	High risk of bias due to self-report	High	Very high attrition. Only 30% completed second questionnaire! In addition, attrition varied between experimental groups.	Low	Low risk of bias	Low
	Ja	63916	3428065	A Large Scale, App-Based Behaviour Change Experiment Persuading Sustainable Mobility Patterns: Methods, Results and Lessons Learnt			rayyan-626167620	Cellina, F. and Bucher, D. and Mangili, F. and Simao, J. V. and Rudel, R. and Raubal, M.		Default question	Low	Low risk of bias: Random assignment principles followed according to authors	Low	Low risk of bias due to online delivery	Low	Low risk of bias due to actual behavior	Low	Low risk of bias due to automated data collection	High	Considerable attrition: 52 participants left from 212 in initial sample after first registration	Low	Low risk due to clear design	High	Very small sample size (in addition to attrition)
	Ja	63919	3428068	Nudging Drivers to Safety: Evidence from a Field Experiment			rayyan-626169213	Choudhary, V. and Shunko, M. and Netessine, S. and Koo, S.		Default question	Unclear	No information on allocation provided	Unclear	No information on allocation provided	Low	Judged low due to actual behavior.	Low	Low due to automated data collection and analysis.	Low	Low attrition	Low	Even though no protocol is mentioned, risk of bias is judged low due to clear outcome.	High	Potential bias due to weather conditions mentioned.
	Ja	63920	3428069	Labels as nudges? An experimental study of car eco-labels			rayyan-626167584	Codagnone, C. and Veltri, G. A. and Bogliacino, F. and Lupiaez-Villanueva, F. and Gaskell, G. and Ivchenko, A. and Ortoleva, P. and Mureddu, F.		Default question	Low	Automated randomization due to computer based experiment. In addition, low risk due to repeated measure design.	Low	Automated randomization due to computer based experiment. In addition, low risk due to repeated measure design.	High	High risk in view of stated choice and hypothetical decisions.	Low	Low risk due to self assessment.	Low	Low / no attrition due to design (short experiment)	Low	No pre-specified protocol mentioned. However, relevant primary (emission) not likely to be affected by risk of bias.	Low
	Ja	63921	3428070	The impact of abstract vs. concrete feedback design on behavior - Insights from a large eco-driving field experiment			rayyan-626166227	Dahlinger, A. and Wortmann, F. and Ryder, B. and Gahr, B.		Default question	Unclear	No details provided	Unclear	No details provided	Low	Performance bias considered low due to external validity of real world setting (e.g., kilometers driven and field time).	Low	Low in view of experimental design (fuel consumption as output)	Low	Attrition (~20%) reasonable for field study and mainly based on technical and inactivity issues.	Low	Reporting bias considered low in view of clear outcome (i.e. fuel consumption).	High	Difference in baseline analysis for abstract feedback indicates suboptimal randomization.
	Ja	63922	3428071	Sustainable behaviour at work: How message framing encourages employees to choose electric vehicles			rayyan-626173159	Decrinis, L. and Freibichler, W. and Kaiser, M. and Sunstein, C. R. and Reisch, L. A.		Default question	Low	Random sequence generated via employee IDs	Low	Low risk of concealment in view of design	Low	Low performance bias in view of behavioral outcome and because participants were not aware of experiment	Low	Low risk of bias due to self report	Low	Considerable attrition which, however, was due to external factors (employees not placing car order)	Low	Analyses described in pre-specified and published protocol.	Low
	Ja	63923	3428072	Can we hope for a collective shift in electric vehicle adoption? Testing salience and norm-based interventions in South Tyrol, Italy			rayyan-626160150	DellaValle, N. and Zubaryeva, A.		Default question	Low	Randomization via online tool	Low	Randomization via online tool	High	High due to salience in combination with hypothetical choice	High	High in line with performance bias due to self assessment (choice)	Unclear	No information on attrition provided	Low	Risk of reporting bias considered low due to clear outcome (i.e., choice of EV)	Low
	Ja	63924	3428073	Modeling the Propensity to Use a Sustainable Mode in the Context of a Program of Voluntary Change in Travel Behavior			rayyan-626168573	di Teulada, B. S. and Bhat, C. R. and Meloni, I.		Default question	N/A	Not applicable due to study design.	N/A	Not applicable due to study design.	Low	Low risk of bias due to outcome (actual behavior over long time)	Low	Low risk of bias due to automated data collection.	Unclear	No information on attrition provided.	Low	No pre-specified protocol provided. However, low risk of bias due to clear outcome (Light rail choice).	Low
	Ja	63925	3428074	Making Small Numbers Count: Environmental and Financial Feedback in Promoting Eco-driving Behaviours			rayyan-626168007	Dogan, E. and Bolderdijk, J. W. and Steg, L.		Default question	Low	Low risk due to study design (online study)	Low	Low risk due to study design (online study)	High	High risk due to outcome (intentions)	High	High risk due to self-report in combination with performance bias.	Unclear	No information on attrition provided	Low	Risk considered low due to clear outcome (intention). However, no pre-specification provided.	Low
	Ja	63927	3428076	can the concept of nudging be used to promote sustainable consumer behavior?: the influence of using dynamic social norms on consumers&#39; travel behavior and the			rayyan-626160141	Dreler, M. B. M.		Default question	Low	Low risk due to online survey	Low	Low risk due to online survey	High	High risk due to hypothetical outcome	High	High risk in line with performance bias	Low	Less than 20% attrition	Low	Clear and simple outcomes, even though no pre-specification mentioned.	Low
	Ja	63928	3428077	Effects of providing total cost of ownership information on consumers&#39; intent to purchase a hybrid or plug-in electric vehicle			rayyan-626163204	Dumortier, J. and Siddiki, S. and Carley, S. and Cisney, J. and Krause, R. M. and Lane, B. W. and Rupp, J. A. and Graham, J. D.		Default question	Low	Low risk because experiment was conducted online	Low	Low risk because experiment was conducted online	High	High risk in view of hypothetical choice and salience of experiment objectives	High	High risk due to self report in combination with risk of performance bias	Unclear	No risk on attrition available	High	High risk of bias, e.g., results depending on regression model used	Low
	Ja	63929	3428078	EcoChallenge: A race for efficiency			rayyan-626162639	Ecker, R. and Holzer, P. and Broy, V. and Butz, A.		Default question	N/A	Not applicable due to pre/post design	N/A	Not applicable due to pre/post design	High	Objective of experiment is salient. Experimental conditions.	High	High in line with performance bias	Low	Only marginal attrition (1 data set)	Low	Low risk in overall assessment as eco-driving outcomes are transparently defined	High	Participants are professional test drivers
	Ja	63930	3428079	Consumer attitudes and preferences on holiday carbon footprint information in the Netherlands			rayyan-626161222	Eijgelaar, E. and Nawijn, J. and Barten, C. and Okuhn, L.		Default question	Unclear	No information beyond "surveys placed in a random order"	Low	Study indicates that researchers were unaware of allocation	High	High risk due to hypothetical choice and salience	High	High risk due to self assessment in combination with risk of performance bias	Unclear	No information on attrition / citizens refraining from taking part in study	Low	Low risk due to simple outcome (hypothetical choice)	Low
	Ja	63931	3428080	Nudging Air Travellers towards Carbon Offsetting: The Impact of an Opt-Out Default on the Offsetting Rate			rayyan-626169195	Eslaminassab, A. and Ehmer, H.		Default question	Low	Function of online tool used	Low	No information provided but risk of bias considered low due to online experiment	High	High risk of bias due to hypothetical choice and salience	High	High risk of detection bias due to self-assessment in combination with risk of performance bias	Unclear	No information on attrition provided	Low	Low risk of bias assumed in view of clear and simple outcome (hypothetical choice)	Low
	Ja	63932	3428081	The role and limits of strategic framing for promoting sustainable consumption and policy			rayyan-626171443	Fesenfeld, L. P. and Sun, Y. X. and Wicki, M. and Bernauer, T.		Default question	Low	Low risk due to online survey platform	Low	Low risk due to online survey platform	High	High risk due to hypothetical intention (social desirability)	High	High risk due to self assessment in line with performance bias	Unclear	No information on attrition	Low	Low risk of reporting bias assessed due to clear outcome (one variable)	Low
	Ja	63933	3428082	Nudging adoption of electric vehicles: Evidence from an information-based intervention in Nepal			rayyan-626169194	Filippini, M. and Kumar, N. and Srinivasan, S.		Default question	Low	Likely technical randomization in CAPI process	Low	Likely technical randomization	High	High risk of bias in view of hypothetical scenario	High	High risk of bias in view of self assessment	Low	Low risk of bias in view of ~10% attrition	Low	Low risk of bias in view of clear outcome (hypothetical choice)	Low
	Ja	63934	3428083	The effects of ecolabels on environmentally- and health-friendly cars: an online survey and two experimental studies			rayyan-626163128	Folkvord, F. and Veltri, G. A. and Lupiez-Villanueva, F. and Tornese, P. and Codagnone, C. and Gaskell, G.		Default question	N/A	Not applicable for study design	N/A	Not applicable for study design	High	High risk due to hypothetical choice and self assessment	High	High risk due to self assessment	Unclear	No information on attrition provided	Low	Low risk due to simple outcome (hypothetical choice)	Low
	Ja	63935	3428084	Nudging Commuters to Increase Public Transport Use: A Field Experiment in Rotterdam			rayyan-626169207	Franssens, S. and Botchway, E. and de Swart, W. and Dewitte, S.		Default question	Low	Reasonable approach to allocating lines to control vs. experimental group. No sequence generation on individual level.	Low	No allocation concealment on individual level	Low	Low risk as participants were not aware that they are part of experiment	Low	Low risk due to objective outcome measurement	N/A	Not applicable for study design	Low	Low risk due to clear and objective outcome.	High	Randomization on level of bus lines and outcome measurement among all bus users (not only those that received card). In addition, potential of users to switch bus lines and thus switching allocations.
	Ja	63939	3428017	The Average Fuel-Efficiency Fallacy: Overestimation of Average Fuel Efficiency and How It Can Lead to Biased Decisions			rayyan-626159488	Gamliel, E. and Peer, E.		Default question	Low	Low risk of bias given that experiment was conducted in MTurk	Low	Low risk of bias given that experiment was conducted in MTurk	High	High risk of bias due to hypothetical choice	High	High risk of bias due to self assessment and hypothetical choice	Unclear	No information provided	Low	Low risk given that outcome is simple and clear	Low
	Ja	63940	3428088	Can Social Comparisons and Moral Appeals Induce a Modal Shift Towards Low-Emission Transport Modes?			rayyan-626160134	Gessner, J. and Habla, W. and Wagner, U. J.		Default question	Low	Low risk of bias due to randomization procedure	Low	Low risk of bias due to online communication	Low	Low risk of bias due to outcome	Low	Low risk of bias due to direct outcome assessment	Low	Reasonable attrition and only small share of people not using budget	Low	Low risk of bias due to chosen variables	High	Potential impact of Covid pandemic
	Ja	63941	3428014	Assessing the impact of normative messages in encouraging the use of sustainable mobility. An experimental study			rayyan-626159253	Giubergia, D. and Piras, F. and Tuveri, G. and Sottile, E. and Meloni, I.		Default question	Unclear	No information provided on exact randomization process	Unclear	No information provided on exact randomization process	High	Highly socially desirable context and hypothetical decision	High	Self reported intention	High	High attrition (only ~30% responded)	Low	Low risk due to clear outcome	Low
	Ja	63943	3428090	Framing Effects on Hypothetical Use of Public Transportation: A Time Cost Demand Analysis			rayyan-626164929	Hack, G. O. and DeLeon, I. G. and Bonner, A. C. and Weinsztok, S. C. and Dallery, J. and Berry, M. S.		Default question	Low	Low risk due to automated randomization (Qualtrics). In addition, within subject design for interventions	Low	Low risk due to automated randomization (Qualtrics). In addition, within subject design for interventions	High	High risk of bias due to social desirability and hypothetical outcome - also mentioned by authors	High	High risk due to self-assessment and risk of performance bias	Low	Low risk (attrition ~15%)	Low	Low risk as one variable is defined as main outcome.	High	Very small sample size (n = 61) for this study.
	Ja	63944	3428091	How information on emissions per Euro spent can influence leisure travel decisions			rayyan-626165892	Hagedorn, T. and Wessel, J.		Default question	Low	Low, randomization in survey	Low	Low, randomization in survey	High	High social desirability and hypothetical choice	High	Self assessment in combination with social desirability	Low	No exact data on attrition provided. But 306 completed from 400 contacted seems reasonable.	Low	Low risk due to clear experimental design	Low
	Ja	63947	3428094	Extending the theory of planned behavior to predict and nudge toward the subscription to a public transport ticket			rayyan-626164487	Hauslbauer, A. L. and Schade, J. and Drexler, C. E. and Petzoldt, T.		Default question	Low	Automated randomization in survey	Low	Automated randomization in survey	Low	Participants were told that experiment is about digital working contracts	Low	Low risk due to self reports and blinding	N/A	No information on attrition provided	Low	Low risk due to clear outcome (hypothetical choice)	Low
	Ja	63948	3428095	Nudging for brekraftig transport. Kan rd asfalt skape mer sykkelbruk?			rayyan-626169224	Herns, M. G.		Default question	N/A	Not applicable	N/A	Not applicable	Low	Low due to observational study	Low	Low due to simple detection task (number of cyclists)	N/A	Not applicable to study design	Low	Low due to simple outcome (number of cyclists)	High	Not controlled for confounding variables (e.g., weather), short observation periods, causal effects can not be attributed to red paint (e.g., improved surface?); changing mode and changing route can not be distinguished
	Ja	63952	3428099	Quantified Traveler: Travel Feedback Meets the Cloud to Change Behavior			rayyan-626170733	Jariyasunant, J. and Abou-Zeid, M. and Carrel, A. and Ekambaram, V. and Gaker, D. and Sengupta, R. and Walker, J. L.		Default question	N/A	Not applicable due to pre/post design	N/A	Not applicable due to pre/post design	Low	Low risk due to actual behavior	Low	Low risk due to automated diary	High	Only 78 of 135 "clean" responses	Low	Low risk of bias due to clear outcomes	High	Awareness of treatment not analyzed in detail. It is unclear, in which intensity participants considered feedback. In addition, potential for confounding variables in pre/post design (e.g., spring break between measurements).
	Ja	63953	3428100	Incentive Mechanisms for Societal Networks: Influencing Behavior in Transportation Systems and Organizational Processes			rayyan-626166677	Jeong, Min-Wook		Default question	N/A	Not applicable for study design	N/A	Not applicable for study design	Low	Low risk due to real world design	Low	Low risk due to automated data collection via app	N/A	Not applicable for study design	High	No study protocol explicitly mentioned and plenty of analyses	High	Potential risk of self selection and confounding variables
	Ja	63954	3428101	GOAL FRAMING IN SMART CHARGING-INCREASING BEV USERS&#39;CHARGING FLEXIBILITY WITH DIGITAL NUDGES			rayyan-626165282	Jung, D. and Schaule, E. and Weinhardt, C.		Default question	Low	Randomization likely conducted with online tool	Low	Randomization likely conducted with online tool	High	High likelihood of bias due to social desirability and hypothetical choice	High	High likelihood of bias due to performance bias and self assessment	Low	Low attrition (4%)	Low	Low risk due to clear design	Low
	Ja	63955	3428102	Financial and symbolic incentives promote &#39;green&#39; charging choices			rayyan-626164654	Kacperski, C. and Kutzner, F.		Default question	Unclear	No information on randomization process	Unclear	No information on randomization process	Low	Intervention is rather salient but performance bias mitigated by real effort task	Low	Low due to self assessment	Unclear	No information on attrition	Low	Low risk of bias due to clear outcome (choice)	Low
	Ja	63958	3428104	Nudging employees for greener mobility A field experiment			rayyan-626169218	Kirakozian, A. and Chiappini, R. and Arfaoui, N.		Default question	Low	Low for individual participants as randomization took part on company level	Low	Low for individual participants as randomization took part on company level	Low	Low as participants were not aware of experiment	Low	Low due to self assessment	Low	Approx. 20% attrition to ex ante questionnaire. Considered reasonable in view of longitudinal data collection	Low	Low risk of bias due to comprehensive reporting	Low
	Ja	63959	3428009	Anticipated changes to quality of life and the impact of divergent social normative information: A field experiment on sustainable transportation behaviour			rayyan-626159011	Kormos, Christine		Default question	Unclear	No information on sequence generation provided	Unclear	No information on concealment provided	Low	Low risk due to real world task	Low	Low risk due to low performance bias, real world behavior and self reporting	Low	Low attrition (~3 %)	Low	Index based on all collected variables	High	Relatively small sample size
	Ja	63960	3428105	Impact of a Visual and Haptic Driver Advice and Preview System on a Range Optimized Way of Driving in Electric Vehicles			rayyan-626166226	Kotte, J. and Josten, J. and Zlocki, A. and Eckstein, L.		Default question	N/A	Not applicable for study design	N/A	Not applicable for study design	High	High due to driving simulator task	High	High given that interventions were salient	Low	No attrition reported	Low	Unlikely due to study design	Low
	Ja	63961	3428106	Environmental, altruistic, or monetary benefits? A longitudinal online experiment on how framed behavioral consequences affect self-reported eco-driving of German vehicle owners			rayyan-626163827	Kramer, J. and Petzoldt, T.		Default question	Low	Low risk due to online questionnaire	Low	Low risk due to online questionnaire	High	Considerable risk due to salience of intervention, particularly regarding intention	High	High risk due to self report	High	Of 338 participants that started, 283 completed second questionnaire. However, only data of 228 were analyzed. In addition, attrition between questionnaire 1 and 2 was not considered in analyses.	Low	In general low risk given that outcomes are clearly defined.	Low
	Ja	63962	3428107	A matter of behavioral cost: Contextual factors and behavioral interventions interactively influence pro-environmental charging decisions			rayyan-626168114	Kramer, J. and Petzoldt, T.		Default question	Low	Low due to online experiment	Low	Low due to online experiment	High	High risk in view of hypothetical outcome and salience of intervention	High	High in view of risk of performance bias and selection by participants	Unclear	No information on attrition (incomplete questionnaires). Article only mentions less than 20% data exclusion.	Low	Low risk due to clear outcome (binary choice)	Low
	Ja	63964	3428109	How far can we get with eco driving tech?			rayyan-626165880	Kutzner, F. and Kacperski, C. and Schramm, D. and Waenke, M.		Default question	N/A	Not applicable to study design given that randomization was conducted on car level	N/A	Not applicable to study design given that randomization was conducted on car level	Low	Low risk of bias due to actual behavior and because participants were unaware of experiment	Low	Low risk in line with low risk of performance bias and actual behavior measured automatically	Low	Considerable exclusion of data due to technical reasons. Low risk of attrition bias due to study design.	Low	Low risk of bias due to study design even though no pre-specification provided.	Low
	Ja	63965	3428110	Do I need to charge right now? Tailored choice architecture design can increase preferences for electric vehicle smart charging			rayyan-626162342	Lagomarsino, M. and van der Kam, M. and Parra, D. and Hahnel, U. J. J.		Default question	Low	Low risk of bias due to online study	Low	Low risk of bias due to online study	Low	Low risk of bias because interventions did not imply social desirability	Low	Low risk of bias due to self assessment	Low	Low risk of bias because intervention was provided in wave 2	Low	Low risk of bias due to clear outcome (hypothetical choice)	Low
	Ja	63966	3428111	Selective psychological effects of nudging, gamification and rational information in converting commuters from cars to buses: A controlled field experiment			rayyan-626171776	Lieberoth, A. and Jensen, N. H. and Bredahl, T.		Default question	Unclear	No information on how sequence was created (randomization on city level).	Low	Low risk of bias due to randomization on city level	Low	Low risk of bias due to actual behavior	Low	Low risk of bias in line with low risk of performance bias	N/A	Not applicable for primary outcome (all logs collected).	Low	Low risk of bias for primary outcome (swipes of card automatically logged)	High	Several methodological issues reported: e.g., differing sample sizes of groups, low control over implementation of experiment, randomization on city level
	Ja	63968	3428113	The impact of social externality information on fostering sustainable travel mode choice: A behavioral experiment in Zhengzhou, China			rayyan-626166371	Luo, R. and Fan, Y. C. and Yang, X. and Zhao, J. H. and Zheng, S. Q.		Default question	Unclear	No detailed information on randomization process provided.	Unclear	No detailed information on randomization process provided.	High	High risk of bias due to intention as output.	High	High risk of bias due to self assessment in combination with risk of detection bias.	Low	Low risk of bias given that 561 of 607 participants completed survey	Low	Low risk of bias in view of simple output design (intention variables)	Low
	Ja	63969	3428114	Incentivizing Commuter Cycling by Financial and Non-Financial Rewards			rayyan-626166682	Mca, V. and Scasny, M. and Zverinov, I. and Jakob, M. and Hrncr, J.		Default question	Unclear	No precise information provided	Unclear	No precise information provided	High	High as participants voluntarily accepted invitation (self selection) and self-reported behavior	High	High risk in view of self reported behavior and social desirability	Low	Approx. 20% attrition (no rides recorded) which is not unusual for longer term stud.	Low	Low risk of bias due to clearly defined and simple outcomes.	Low
	Ja	63970	3428115	Turn Your Key--Reducing Truck Idling			rayyan-626174194	MacRae, Gareth and Stockport, Tina		Default question	Unclear	No information on process	High	Truck drivers participated in workshops on interventions	High	Participants were aware of experiment	High	Participants were aware of experiment; mostly self report	Unclear	No information on attrition provided	High	No precise information on instruments and planned analysis	High	Overall very low sample size, participatory process, risk of "leakage" of information between treatment groups
	Ja	63977	3428122	Online flight booking: digital nudging to decrease aviation-related carbon emissions			rayyan-626169477	Meske, C. and Amojo, I. and Mller, C.		Default question	Low	Low risk of bias due to online study	Low	Low risk of bias due to online study	High	High risk of bias due to hypothetical choice	High	High risk of bias due to self-assessment in combination with risk of performance bias	Unclear	No information on initial participants	High	No study protocol explicitly mentioned. Rank-based analysis (main analysis with significance tests) seems to favor nudge groups in comparison to table 5	Low
	Ja	63984	3428128	Experimental evidence for the effects of emissions charges and efficiency information on consumer car choices			rayyan-626164269	N Choisdealbha, A. and Timmons, S. and Lunn, P. D.		Default question	Unclear	No explicit information provided	Unclear	No explicit information provided	Low	Low risk of bias due to experimental design (within variation)	Low	Low risk of bias due to self assessment	Low	Low risk of bias (lab experiment)	Low	Low risk of bias due to simple outcome	Low
	Ja	63988	3426950	The activation of eco-driving mental models: Can text messages prime drivers to use their existing knowledge and skills?			rayyan-626158527	Pampel, S. M. and Jamson, S. L. and Hibberd, D. and Barnard, Y.		Default question	Unclear	No detailed information provided	Unclear	No detailed information provided	High	Driving simulator study	Low	Rather low bias due to actual behavior	Low	Low attrition	Low	Unlikely, due to comprehensive scenarios	Low
	Ja	63991	3428019	Can persuasive normative messages encourage sustainable transportation usage?			rayyan-626160126	Piras, F. and Manca, S. and Sottile, E. and Meloni, I. and Mosca, O. and Tuveri, G. and Fornara, F.		Default question	Unclear	No explicit information provided	Unclear	No explicit information provided	High	High risk of bias due to intention as outcome	High	High risk of bias due to intention as outcome	Unclear	No information on attrition provided	Low	Low risk of bias due to clear outcome	Low
	Ja	63992	3428133	Modal Share Change following Implementation of Travel Demand Management Strategies			rayyan-626168491	Piras, F. and Sottile, E. and Meloni, I.		Default question	Unclear	No explicit information provided	Unclear	No explicit information provided	High	High risk of bias due to self report	High	High risk of bias due to self report	High	Considerable attrition	Low	Low risk of bias due to clear outcome	High	Intention-to-treat risk of bias given that participants who did not read PTP were analyzed in control group
	Ja	63993	3428134	The Right Time and Place to Change Travel Behavior: An Experimental Study			rayyan-626171394	Ralph, K. M. and Brown, A. E.		Default question	Unclear	No information provided	Low	Low risk of bias due to email invitation	Low	Low risk of bias as experiment was not salient	Low	Low risk of bias due to self assessment	High	Very high risk of bias due to considerable attrition	High	Complex calculation of outcome variable without explicit pre-specification in preregistration	High	Several potential confounding variables between groups (e.g., distance to campus)
	Ja	63995	3428136	Mobility choices and climate change: Assessing the effects of social norms, emissions information and economic incentives			rayyan-626168466	Raux, C. and Chevalier, A. and Bougna, E. and Hilton, D.		Default question	N/A	Not applicable due to separate samples	N/A	Not applicable due to separate samples	High	High risk of bias due to salient intervention and hypothetical choice	High	High risk of bias due to self assessment, hypothetical choice in combination with risk of performance bias	Low	Low attrition reported	Low	Low risk of bias	Low
	Ja	63997	3428138	Understanding the underlying motivations and intentions behind actions to promote pro-social and pro-environmental behaviours: an application to transport mode			rayyan-626174376	Rejeb, R.		Default question	N/A	Not applicable for study design	N/A	Not applicable for study design	High	Hypothetical choice scenario	High	Self assessment in combination with high risk of performance bias	Unclear	No information on attrition provided	High	Complex analyses, no explicit mentioning of pre-specified analyses	Low
	Ja	63999	3428140	Painting the fence: Social norms as economic incentives to nonautomotive travel behavior			rayyan-626169650	Riggs, W.		Default question	Low	Low risk of bias due to survey software	Low	Low risk of bias due to survey software	Low	Low risk of bias due to context in travel survey and actual behavior	Low	Low risk of bias	Low	Low attrition	Low	Low risk of bias due to clear design	Low
	Ja	64000	3428141	Travel blending: an Australian travel awareness initiative			rayyan-626174091	Rose, G. and Ampt, E.		Default question	N/A	Not applicable to study design	N/A	Not applicable to study design	High	Self report; public servants; objective of experiment is salient	High	Self report; public servants; objective of experiment is salient	High	Considerable attrition	Low	Low risk due to clear outcome metrics	Low
	Ja	64001	3428142	A randomized controlled trial in travel demand management			rayyan-626170804	Rosenfield, A. and Attanucci, J. P. and Zhao, J.		Default question	Low	Low risk of bias - randomization based on last two digits of ID	Low	Low risk of bias due to online study	Low	Low risk of bias due to observed behavior	Low	Low risk of bias due to procedure (group assignment not salient during observation)	N/A	Not applicable for design (engagement as proxy)	Low	Low risk of bias due to clear outcomes	Low
	Ja	64003	3428144	Reducing car idling at primary schools: An intervention study of parent behaviour change in Perth, Western Australia			rayyan-626170964	Rumchev, K. and Lee, A. and Maycock, B. and Jancey, J.		Default question	N/A	Not applicable due to pre/post design	N/A	Not applicable due to pre/post design	High	High risk of bias; hawthorn bias mentioned	Low	Low risk of bias due to measurement with sensors	N/A	Not applicable due to observational design	Low	Low risk of bias due to clear outcomes	High	Potential for seasonal / external effects (e.g., weather)
	Ja	64004	3428145	Eco-driving for the first time: The implications of advanced assisting technologies in supporting pro-environmental changes			rayyan-626162621	Ruscio, D. and Caruso, G. and Mussone, L. and Bordegoni, M.		Default question	Unclear	No information provided	Unclear	No information provided	High	Study objectives salient	High	Study objectives salient. High risk of bias in line with risk of performance bias	Low	No attrition reported	Low	Unlikely in view of study design	Low
	Ja	64008	3428149	Good boy here or bad boy far away?: effects of digital nudging on booking decisions in car sharing			rayyan-626165305	Schrills, T. and Zoubir, M. and Stahl, J. and Drozniak, K. and Franke, T.		Default question	N/A	Within subject randomization of conditions	N/A	Within subject randomization of conditions	High	Hypothetical choice	High	Hypothetical choice, self assessment	Low	Reasonable attrition and mostly due to data cleaning	High	Clear outcomes	Low
	Ja	64012	3428018	Can nudging affect tourists&#39; low-carbon footprint travel choices?			rayyan-626160124	Song, H. Y. and Wu, H. R. and Zhang, H. Y.		Default question	Low	Low risk of bias due to online study	Low	Low risk of bias due to online study	High	Considerable risk of bias due to hypothetical outcome and high salience of objective	High	Considerable risk of bias due to hypothetical outcome and high salience of objective	Unclear	Only 62.3% of data used which is attributed to different reasons (e.g., screening criteria). Share of exclusions for different reasons not provided.	Low	Low risk of bias due to clear outcome.	Low
	Ja	64013	3428153	An innovative GPS smartphone based strategy for university mobility management: A case study at the University of RomaTre, Italy			rayyan-626167000	Sottile, E. and Giacchetti, T. and Tuveri, G. and Piras, F. and Calli, D. and Concas, V. and Zamberlan, L. and Meloni, I. and Carrese, S.		Default question	N/A	Not applicable for pre/post design	N/A	Not applicable for pre/post design	Low	Low risk of bias due to actual behavior	Low	Low risk of bias due to tracking	High	Considerable attrition	High	Rather unclear and unstructured reporting and multiple outcomes without pre-specification	High	Extremely low sample size
	Ja	64014	3428154	Hybrid choice model to disentangle the effect of awareness from attitudes: Application test of soft measures in medium size city			rayyan-626166049	Sottile, E. and Meloni, I. and Cherchi, E.		Default question	N/A	Not applicable for within subjects design	N/A	Not applicable for within subjects design	High	High risk of bias due to hypothetical choice and salience of objective	High	High risk of bias due to hypothetical choice and salience of objective	High	Substantial attrition. Response for second part only at 32%	Low	Low risk of bias due to clear outcome	High	Very small sample; potential spill-over between conditions in within-subject design
	Ja	64016	3428156	Design matters: Mid-term results from a multi-design fuel economy feedback experiment			rayyan-626161843	Stillwater, T. and Kurani, K. S.		Default question	Unclear	No explicit information provided	Low	Low risk of bias between groups	High	Potentially high risk of bias for all treatment conditions	Low	Low risk of bias due to automated data collection	Unclear	No information provided	Low	Clear outcome	Low
	Ja	64019	3428159	Implementation of a mobility behavior change support system in Manila Philippines			rayyan-626166478	Sunio, V. and Schmocker, J. D. and Estuar, M. R. J.		Default question	Unclear	No precise information provided	Unclear	No precise information provided	High	High risk of bias due to self report	High	High risk of bias in line with performance bias	High	Considerable attrition along study progress	High	Clear and simple outcome	Low
	Ja	64020	3428160	Nudging people to pay CO2 offsets - The effect of anchors in flight booking processes			rayyan-626169246	Szkely, N. and Weinmann, M. and Vom Brocke, J.		Default question	N/A	Not applicable for within-subject design	N/A	Not applicable for within-subject design	Low	Low given that donations were related to financial consequences	Low	Low due to online experiment	Unclear	No information provided	Low	Low due to clear design	Low
	Ja	64022	3428162	CO2 Emission Labels in India: Whistling in the Wind?			rayyan-626160809	Tariq, A. and Shakeer, A. and Setia, R. and Imam, S. and Ali, S. A.		Default question	High	Two separated surveys for control and treatment condition and no information on allocation	High	Two separated surveys for control and treatment condition and no information on allocation	High	Hypothetical choice and high salience	High	Hypothetical choice and high salience, self assessment	Unclear	No information on incomplete data or attrition	Low	Low risk of bias due to simple and clear outcome	Low
	Ja	64023	3428010	Applying the Campbell Paradigm to sustainable travel behavior: Compensatory effects of environmental attitude and the transportation environment			rayyan-626159098	Taube, O. and Kibbe, A. and Vetter, M. and Adler, M. and Kaiser, F. G.		Default question	Low	Low risk of bias due to online study	Low	Low risk of bias due to online study	Low	Low risk of bias due to induced realism (even though limited in behavioral costs and benefits)	Low	Low due to self assessment	High	Considerable attrition: Only 176 of 345 participants completed. Potentially due to behavioral costs (watching videos)	Low	Low risk of bias due to clear outcome and design	Low
	Ja	64024	3428163	Driver adherence to recommendations from support systems improves if the systems explain why they are given: A simulator study			rayyan-626162448	Thill, S. and Riveiro, M. and Lagerstedt, E. and Lebram, M. and Hemeren, P. and Habibovic, A. and Klingegrd, M.		Default question	Low	Low risk of bias due to transparent randomization (with balancing)	Unclear	No information provided	High	Driving simulator study	Low	Automated data collection	Low	No / low attrition	Low	Low risk of bias due to clear outcomes	Low
	Ja	64026	3428165	Motivating Drivers to Drive Energy Efficient			rayyan-626168728	Trsterer, S. and Mrtl, P.		Default question	Low	No precise information provided	Unclear	No precise information provided	High	Driving simulator study	Low	Low risk of bias due to automated measurement in driving simulator	Low	< 10% attrition	Low	Low risk of bias due to clear outcome	High	Very low sample size (too small for inferential statistics)
	Ja	64028	3428167	Increasing Pro-Environmental Behaviors by Increasing Self-Concordance: Testing an Intervention			rayyan-626166732	Unsworth, K. L. and McNeill, I. M.		Default question	Low	Low risk due to online study	Low	Low risk due to online study	High	High risk due to hypothetical intention	High	High risk due to performance bias and self assessment	Low	Low attrition	Low	Low risk due to clear outcome	Low
	Ja	64030	3428169	A simulator evaluation of in-vehicle human machine interfaces for eco-safe driving			rayyan-626172010	Vaezipour, A. and Rakotonirainy, A. and Haworth, N. and Delhomme, P.		Default question	N/A	Not applicable to study design	N/A	Not applicable to study design	High	Driving simulator study	Low	Low risk of bias due to automated data collection	Low	No attrition during study	Low	Clear outcome for environmental dimension	Low
	Ja	64034	3428173	Motivating the selfish to stop idling: Self-interest cues can improve environmentally relevant driver behaviour			rayyan-626168738	Van de Vyver, J. and Abrams, D. and Hopthrow, T. and Purewal, K. and de Moura, G. R. and Meleady, R.		Default question	N/A	Not applicable for quasi-experimental design	N/A	Not applicable for quasi-experimental design	Low	Low risk of bias given that participants were not aware of experiment	High	High risk of bias due to assessment via research assistants aware of signs	N/A	Not applicable due to observational data collection	Low	Low risk of bias due to clear outcome	Low
	Ja	64037	3428176	Walk Your City: Using Nudging to Promote Walking			rayyan-626174900	Wernbacher, T. and Platzer, M. and Schneider, J.		Default question	N/A	Not applicable for pre/post design	N/A	Not applicable for pre/post design	High	High risk of bias due to self report	High	High risk of bias in combination with performance bias	High	Very high risk of bias: only 33% of pre-survey respondents completed post-survey. Analyses compare full pre-sample with smaller post-sample resulting in limited comparability.	Low	Low risk of bias due to comprehensive reporting	High	Potential for confounding variables due to pre/post design
	Ja	64040	3428179	What makes you bike? Exploring persuasive strategies to encourage low-energy mobility			rayyan-626175084	Wunsch, M. and Stibe, A. and Millonig, A. and Seer, S. and Dai, C. and Schechtner, K. and Chin, R. C. C.		Default question	Unclear	No explicit information provided	Low	No explicit information provided	High	High risk of bias due to self report	High	High risk of bias due to self report and risk of performance bias	Low	No attrition reported	Low	Low risk of bias in view of design	High	Very small sample size
	Ja	64043	3428182	Motivating change in commuters&#39; mobility behaviour: Digital nudging for public transportation use			rayyan-626168727	Zimmermann, S. and Schulz, T. and Hein, A. and Gewald, H. and Krcmar, H.		Default question	Low	Low risk of bias due to online study	Low	Low risk of bias due to online study	High	High risk of bias due to hypothetical choice	High	High risk of bias in combination with risk of performance bias	High	Less than one third of fully completed questionnaires analyzed. No detailed information on share of each exclusion reason. Moreover, no information on incomplete questionnaires.	Low	Low risk of bias due to design	High	Covid pandemic might have influences (hypothetical) public transport choice
	Ja	64044	3428183	Combined Digital Nudging to Leverage Public Transportation Use			rayyan-626160865	Zimmermann, S. K. and Feike, P. L. and Hein, A. and Gewald, H.		Default question	Low	Low risk of bias due to online experiment	Low	Low risk of bias due to online experiment	High	High risk of bias due to hypothetical choice	High	High risk of bias due to self assessment in combination with risk of performance bias	Low	29 of 219 participants did not complete survey which is considered typical for online surveys with convenience samples	Low	Low risk of bias due to clear study design and outcomes	Low
	Ja	64145	3428041	The effect of tailored information, goal setting, and tailored feedback on household energy use, energy-related behaviors, and behavioral antecedents			rayyan-626162929	Abrahamse, W. and Steg, L. and Vlek, C. and Rothengatter, T.		Default question	Unclear	Households "randomly selected for the experimental groups or the control group". No further details.	Unclear	"Households were randomly assigned". No further details.	Low	Low risk of performance bias. For instance, all groups fill out questionnaires at measurement points.	Low	Outcome assessed with self-reports.	High	189 of 314 participants that completed questionnaire 1 completed all three questionnaires (> 30% attrition).	Low	27 energy-related behaviors measured and reported.	Low
	Ja	64146	3428042	Cleaning up our acts: Psychological interventions to reduce engine idling and improve air quality			rayyan-626160615	Abrams, D. and Lalot, F. and Hopthrow, T. and Templeton, A. and Steeden, B. and zkeeci, H. and Imada, H. and Warbis, S. and Sandiford, D. and Meleady, R. and Fell, E. and Abrams, Z. and Abrams, A. and Ngan, X. Q. and Celina, S. and Tanyeri, A. and Gammon, M. and Abrams, B. and Fischer, L. and Drysdale, S. and Dewi, R. and Leite, A. and Mills, A. and Peckham, S.		Default question	N/A	Not applicable due to study design.	N/A	Not applicable due to study design.	Low	Researchers were trained and instructed to avoid eye contact. One "one or two" interactions with drivers asking for the reason for the observation.	High	Study mentions that most assistants collected data from different positions. However, there is a risk that assistants were aware of the respective condition in place.	Low	6.049 out of 6.533 vehicles analyzed (<10% attrition). Reasons for exclusion (incomplete data) unlikely to be related to outcome.	Low	Clearly only one outcome (percent of individuals turning off engine).	Low
	Ja	65235	3579443	Metric and Scale Design as Choice Architecture Tools			rayyan-626168303_1	Camilleri, A. R. and Larrick, R. P.		Default question	Low	Low risk of bias due to online experiment	Low	Low risk of bias due to online experiment	Low	Low risk of bias since interventions were not salient	Low	Low risk of bias due to self assessment	Unclear	No information on attrition provided	Low	Low risk of bias due to clear outcome	Low
	Ja	65238	3579446	Experimental Economics in Transportation Focus on Social Influences and Provision of Information			rayyan-626164267	Gaker, D. and Zheng, Y. D. and Walker, J.		Default question	N/A	Not applicable to study design	N/A	Not applicable to study design	High	High risk of bias due to hypothetical choice	High	High risk of bias due to self assessment	Unclear	No information provided	Low	Low risk of bias due to clear outcome	Low
	Ja	65240	3579448	When nudges aren&#39;t enough: Incentives and habit formation in public transport usage			rayyan-626175124_1	Gravert, C. A. and Collentine, L. O.		Default question	Unclear	No precise information provided	Low	Low risk of bias due to letter-based procedure	Low	Low risk of bias as participants were not aware of experiment	Low	Low risk of bias due to outcome (automatically collected data)	N/A	Not applicable due to study design	Low	Low risk of bias due to clear outcomes	Low
	Ja	65241	3579449	When nudges aren&#39;t enough: Incentives and habit formation in public transport usage			rayyan-626175124_2	Gravert, C. A. and Collentine, L. O.		Default question	Unclear	No precise information provided	Low	Low risk of bias due to letter-based procedure	Low	Low risk of bias as participants were not aware of experiment	Low	Low risk of bias due to outcome (automatically collected data)	N/A	Not applicable due to study design	Low	Low risk of bias due to clear outcomes	Low
	Ja	65242	3579450	When nudges aren&#39;t enough: Incentives and habit formation in public transport usage			rayyan-626175124_3	Gravert, C. A. and Collentine, L. O.		Default question	Unclear	No precise information provided	Low	Low risk of bias due to letter-based procedure	Low	Low risk of bias as participants were not aware of experiment	Low	Low risk of bias due to outcome (automatically collected data)	N/A	Not applicable due to study design	Low	Low risk of bias due to clear outcomes	Low
	Ja	65243	3579451	A carbon price by another name may seem sweeter: Consumers prefer upstream offsets to downstream taxes			rayyan-626160218	Hardisty, D. J. and Beall, A. T. and Lubowski, R. and Petsonk, A. and Romero-Canyas, R.		Default question	Low	Low risk of bias due to online study	Low	Low risk of bias due to online study	Low	Low risk of bias as interventions were not salient	Low	Low risk of bias due to self assessment	Unclear	Not reported	Low	Low risk of bias due to clear outcome	Low
	Ja	65245	3579453	What we can learn from five naturalistic field experiments that failed to shift commuter behaviour			rayyan-626175105_1	Kristal, A. S. and Whillans, A. V.		Default question	Unclear	No precise information provided	Unclear	No precise information provided	Low	Low risk of bias given that participants were not aware of experiment	Low	Low risk of bias due to outcome	N/A	Not applicable for study design	Low	Low risk of bias due to clear outcome	Low
	Ja	65246	3579454	What we can learn from five naturalistic field experiments that failed to shift commuter behaviour			rayyan-626175105_2	Kristal, A. S. and Whillans, A. V.		Default question	Unclear	No detailed information provided	Low	Low risk of bias due to postal delivery	Low	Low risk of bias as participants were not aware of experiment	Low	Low risk of bias due to character of outcome	N/A	Not applicable to study design	Low	Low risk of bias	Low
	Ja	65247	3579455	What we can learn from five naturalistic field experiments that failed to shift commuter behaviour			rayyan-626175105_3	Kristal, A. S. and Whillans, A. V.		Default question	Unclear	No precise information provided	Low	Low risk of bias due to postal delivery	Low	Low risk of bias as participants were unaware of experiment and outcome involved actual behavior	Low	Low risk of bias in view of outcome	N/A	Not applicable for experiment type	Low	Low risk of bias in view of outcome	Low
	Ja	65248	3579456	What we can learn from five naturalistic field experiments that failed to shift commuter behaviour			rayyan-626175105_4	Kristal, A. S. and Whillans, A. V.		Default question	Unclear	No precise information provided	Low	Low risk of bias due to postal delivery	Low	Low risk of bias as participants were not aware of experiment	Low	Low risk of bias due to outcome	N/A	Not applicable due to study design	Low	Low risk of bias due to clear outcomes	Low
	Ja	65249	3579457	What we can learn from five naturalistic field experiments that failed to shift commuter behaviour			rayyan-626175105_5	Kristal, A. S. and Whillans, A. V.		Default question	Unclear	No detailed information provided	Low	Low risk of bias due to delivery per e-mail	Low	Low risk as participants were not aware of experiment	Low	Low risk of bias due to survey	Unclear	No detailed information provided	Low	Low risk of bias due to clear outcome	Low
	Ja	65250	3579458	Surveillance or Self-Surveillance? Behavioral Cues Can Increase the Rate of Drivers&#39; Pro-Environmental Behavior at a Long Wait Stop			rayyan-626173069_1	Meleady, R. and Abrams, D. and Van de Vyver, J. and Hopthrow, T. and Mahmood, L. and Player, A. and Lamont, R. and Leite, A. C.		Default question	N/A	Not applicable to study design	N/A	Not applicable to study design	Low	Low risk of bias as participants were not aware of data collection. Small remaining risk according to authors	High	Considerable risk of bias due to manual data collection by research assistants	N/A	Not applicable to study design	Low	Low risk of bias due to clear outcome	High	Confounding variables possible between baseline and treatment
	Ja	65251	3579459	Surveillance or Self-Surveillance? Behavioral Cues Can Increase the Rate of Drivers&#39; Pro-Environmental Behavior at a Long Wait Stop			rayyan-626173069_2	Meleady, R. and Abrams, D. and Van de Vyver, J. and Hopthrow, T. and Mahmood, L. and Player, A. and Lamont, R. and Leite, A. C.		Default question	N/A	Not applicable to study design	N/A	Not applicable to study design	Low	Low risk of bias as participants were not aware of data collection. Small remaining risk according to authors	High	Considerable risk of bias due to manual data collection by research assistants	N/A	Not applicable to study design	Low	Low risk of bias due to clear outcome	Low	Confounding variables possible between baseline and treatment
	Ja	65252	3579460	Assessing the impacts of social norms on low-carbon mobility options			rayyan-626159259_1	Mundaca, L. and Roman-Collado, R. and Cansino, J. M.		Default question	Low	Randomized allocation described in detail	Low	Low risk due to online study	High	High risk of bias due to hypothetical outcome	High	High risk of bias due to self assessment	Low	Approx. 30 participants per group excluded (ca. 10%). Reasonable attrition equally distributed among groups.	Low	Analyses were preregistered	Low
	Ja	65253	3579461	Assessing the impacts of social norms on low-carbon mobility options			rayyan-626159259_2	Mundaca, L. and Roman-Collado, R. and Cansino, J. M.		Default question	Low	Randomized allocation described in detail	Low	Low risk due to online study	High	High risk of bias due to hypothetical outcome	High	High risk of bias due to self assessment	Low	Considerable attrition which, however, is attributed to attention checks. Typical for online studies.	Low	Analyses were preregistered	Low
	Ja	65256	3579464	Meet Bob and Offset Your Flight: Optimising Explainer Videos to Promote Voluntary Carbon Offsetting			rayyan-626168220_1	Schorn, A. and Wirth, W.		Default question	Low	Low risk of bias due to online study	Low	Low risk of bias due to online study	High	High risk of bias due to intention	High	High risk of bias due to self assessment	Unclear	No information provided	Low	Low risk of bias due to clear outcome	Low
	Ja	65258	3579466	Design and evaluation of a new fuel -efficiency support tool			rayyan-626161801_1	van der Voort, Mascha Cecile		Default question	Unclear	No precise information provided	Unclear	No precise information provided	High	Driving simulator study	Low	Low risk of bias due to automated data collection	Low	No attrition mentioned	Low	Low risk of bias due to clear outcome	Low
	Ja	65260	3579468	Leveraging Large-Scale Behavioural Change Interventions Using Social Norms, Civic Culture, and Installations : an Analysis of Classic Interventions and New Experiments to Tackle Social Challenges			rayyan-626167727_1	Yamin-Slotkus, Paulius		Default question	Unclear	No information provided	Unclear	No information provided	Low	Low risk of bias due to actual behavior	Low	Low risk of bias as outcome was assessed by company	High	35% attrition rate	Low	Low risk of bias due to clear outcome	Low
	Ja	65261	3579469	Leveraging Large-Scale Behavioural Change Interventions Using Social Norms, Civic Culture, and Installations : an Analysis of Classic Interventions and New Experiments to Tackle Social Challenges			rayyan-626167727_2	Yamin-Slotkus, Paulius		Default question	Unclear	No information provided	Unclear	No information provided	Low	Low risk of bias due to actual behavior	Low	Low risk of bias as outcome was assessed by company	Unclear	No information provided	Low	Low risk of bias due to clear outcome	Low
	Ja	65291	3579752	Free riding or discounted riding? How the framing of a bike share offer impacts offer-redemption			SUP-ORG-8	Krikman, E.		Default question	Low	Low risk of bias due to randomization by random numbers in Excel	Low	Low risk of bias due to postal delivery	Low	Low risk of bias due to actual behavior. Participants were also not aware of experiment	Low	Low risk of bias due to actual behavior	N/A	Not applicable for this RCT design	Low	Low risk of bias. Subsamples are pre-specified by design	Low
	Ja	65292	3579753	&quot;Schon wieder &#39;ne Mail...&quot; - Wie Aufmerksamkeit erzeugt und Verhaltensnderungen erreicht werden knnen (und wo die Grenzen sind)			SUP-ORG-16	Cerulli-Harms, A.; Lang, V.; Rauber, J.		Default question	Low	Randomized allocation by last name	Low	Low risk of bias due to postal delivery	Low	Low risk of bias due to actual behavior and because participants were not aware of experiment	Low	Low risk of bias due to automated data reporting	N/A	Not applicable due to study design and outcome	Low	Low risk of bias due to outcome design	Low
	Ja	65295	3579756	Can behavioral interventions optimize self-consumption? Evidence from a field experiment with prosumers in Germany			SUP-ORG-69	Pelka, S.; Kesselring, A.; Preu, S.; Chappin, E.; de Vries, L.		Default question	Unclear	No precise information provided	Unclear	No precise information provided	Low	Low risk of bias due to long duration and actual behavior	Low	Low risk of bias due to direct measurement	Low	No considerable attrition mentioned	High	No protocol mentioned. Several exploratory analyses	High	Potential learning effects due to within-subject variation of interventions. This, however, does only affect the effectiveness of individual interventions.
	Ja	66383	3802839	Are Consumers Poorly Informed about Fuel Economy? Evidence from Two Experiments			SUP-REV-17_1	Allcott, H., &amp; Knittel, C.		Default question	Low	Low risk of bias due to randomization via app	Low	Low risk of bias due to randomization via app	Low	Low due to actual behavior. Despite interaction with research assistants, not aware of experiment	Low	Low due to actual behavior (even though self-report. Also due to sufficient blinding)	High	High rate of refusals to take part and attrition between baseline and follow up	Low	Low risk of bias due to clear and simple outcome	High	Risk of intent-to-treat bias given that some participants in treatment group did not complete treatment
	Ja	66384	3802840	Are Consumers Poorly Informed about Fuel Economy? Evidence from Two Experiments			SUP-REV-17_2	Allcott, H., &amp; Knittel, C.		Default question	Low	Automated randomization in online tool	Low	Online study	Low	Online study with follow up as outcome (actual behavior)	Low	Low due to actual behavior (even though self-report. Also due to sufficient blinding)	High	Considerable attrition in online study	Low	Low risk of bias due to clear outcome	Low
	Ja	66385	3802841	Can Defaults Save the Climate? Evidence from a Field Experiment on Carbon Offsetting Programs			SUP-REV-53	Araa, J.E., Len, C.J.		Default question	Unclear	No information beyond "randomly assigned"	Unclear	No information beyond "randomly assigned"	Low	Low risk of bias due to actual behavior	Low	Low risk of bias due to actual behavior	Low	No factual attrition	Low	Low risk of bias due to simple outcome (choice)	Low
	Ja	66386	3802842	Evidence that implementation intentions reduce single-occupancy car use in a rural population: moderating effects of compliance with instructions			SUP-REV-2	Armitage CJ, Reid JC, Spencer CP		Default question	Unclear	No explicit information beyond "randomly assigned"	Low	Postal contact	High	Self report	High	Self report	High	High attrition from initial outreach to final sample (50%)	Low	Low risk of bias for relevant outcome	High	Low compliance with intervention
	Ja	66388	3802844	Effects of implementation intentions on the actual performance of new environmentally friendly behaviours Results of two field experiments.			SUP-REV-734	Bamberg		Default question	Unclear	No detailed information beyond "randomly allocated"	Low	Low risk of bias	Low	Low risk of bias due to actual behavior	Low	Low risk of bias due to actual behavior	N/A	Not applicable due to study design	Low	Not applicable due to clear outcome	Low
	Ja	66390	3802846	Marketing in the bus industry: A psychological interpretation of some attitudinal and behavioural outcomes			SUP-REV-501_1	Beale, J. R., &amp; Bonsall, P. W.		Default question	Unclear	No detailed information provided	Low	Low risk of bias due to implementation via post. Interviewers were also not aware	High	High risk of bias due to retrospective assessment	Low	Low risk of bias due to blinded interviewers	High	High risk of attrition bias in view of ~50% attrition before final outcome	Low	Low risk of bias due to clear outcome	Low
	Ja	66391	3802847	Effect of using an in-vehicle smart driving aid on real-world driver performance.			SUP-REV-974	Birrell, S. A., Fowkes, M., &amp; Jennings, P. A.		Default question	N/A	Within-subjects design	N/A	Within-subjects design	Low	Low risk of bias due to real world behavior as well as same measurement in both conditions	Low	Low risk of bias due to automated data collection	Low	Low risk of bias: 7 out of 40 excluded, mostly for technical reasons	Low	Low risk of bias: clear outcome	Low
	Ja	66393	3802849	Is bigger always better? The unit effect in carbon emissions information			SUP-REV-754	Cadario, R., Parguel, B., &amp; Benoit-Moreau, F.		Default question	Unclear	No information provided	Unclear	No information provided	Low	Low risk of bias given that intervention is not salient	Low	Low risk of bias due to self assessment	Unclear	No information on attrition provided	Low	Low risk of bias due to clear output (choice)	Low
	Ja	66394	3802850	Message Framing in Green Advertising: The Effect of Construal Level and Consumer Environmental Concern			SUP-REV-462	Chang, H., Zhang, L., and Xie, G.-X.		Default question	Unclear	No detailed information provided	Unclear	No detailed information provided	Low	Low risk of bias since interventions are not salient	Low	Low risk of bias in line with low risk of performance bias and self assessment	Unclear	No detailed information provided	Low	Overall judgment of low risk of bias (data provided, clear outcomes)	Low
	Ja	66395	3802851	Pursuing softer urban mobility behaviors through game-based apps			SUP-REV-897	Di Dio, S.; Massa, F.; Nucara, A.; Peri, G.; Rizzo, G.; Schillaci, D.		Default question	N/A	Pre/post design	N/A	Pre/post design	High	Very high risk of bias due to self reporting	High	Very high risk of bias due to self reporting	High	Only 46 out of 65 commuters are active users	High	Outcome calculation not transparently described	Low
	Ja	66399	3802855	Experimental Evaluation of Information Interventions to Encourage Non-Motorized Travel: A Case Study in Hefei, China			SUP-REV-354	Geng, Jichao, et al.		Default question	Unclear	No detailed information	Low	Participants were not informed about other groups	High	Salient intervention and self report	High	Salient intervention and self report	Low	No attrition between T1 and T2	Low	Low risk of bias due to clear outcomes	Low
	Ja	66401	3802857	Sustainable behavior in motion: designing mobile eco-driving feedback			SUP-REV-870	Gimpel, H.; Heger, S.; Whl, M.		Default question	Low	Automatic randomization via app	Low	Low risk due to app	Low	Low risk due to automated data collection	Low	Low risk due to automated data collection	Unclear	No information on initial downloads and starts	High	Arbitrary baseline definition	Low
	Ja	66402	3802858	A new approach to an age-old problem: solving externalities by incenting workers directly			SUP-REV-937	Gosnell, G. K., List, J. A., &amp; Metcalfe, R.		Default question	Low	Detailed explanation provided	Low	No direct contact	Low	Controlled for Hawthorne effect with control group. Actual behavior	Low	Automated data collection	Low	No attrition due to design	Low	Clearly specified outcomes	Low
	Ja	66403	3802859	Conserving Energy by Inducing People to Drive Less			SUP-REV-472	Graham, J., Koo, M., and Wilson, T. D.		Default question	Unclear	No detailed information	Low	Low risk of bias due to digital delivery	High	High risk of bias due to retrospective self report	High	High risk of bias due to retrospective self report	Low	Reasonable attrition in view of study design	Low	Low risk of bias due to clear and simple outcome	Low
	Ja	66404	3802860	Collaboration or competition: The impact of incentive types on urban cycling			SUP-REV-715	Grajales et al.		Default question	N/A	Not applicable for main analysis (pre/post)	N/A	Not applicable for main analysis (pre/post)	High	High due to self report of intention	High	High due to self report of intention	Low	Low / no attrition reported	Low	Low due to clear outcome (single item)	Low
	Ja	66405	3802861	Impacts of personalized accessibility information on residential location choice and travel behavior			SUP-REV-351	Guo, Yuntao, and Srinivas Peeta		Default question	Unclear	No detailed information	Low	Digital communication	High	Self-reported data	High	Self-reported data	Low	No / low attrition reported	High	Complex outcome without pre-registration / specification	Low
	Ja	66406	3802862	The Bike Shed Studies: Getting Brits back on their bikes			SUP-REV-958	Hale, F.		Default question	Unclear	No detailed information	Unclear	No detailed information	High	Self reports	High	Self reports	Unclear	No information provided	High	No clear information on outcome measurement provided	High	Actual implementation of commitment by participants not reported / questionable
	Ja	66407	3802863	Can digital feedback increase employee performance and energy efficiency in firms? Evidence from a feld experiment			SUP-REV-634	Hofmann, C. and Kirsten Thommes		Default question	Unclear	No details provided	Low	Communication by mail	Low	No information about experimental treatment, only about measurement	Low	Automated data collection	Low	Low attrition	Low	Clear reporting of outcomes	Low
	Ja	66409	3802865	Can social norm interventions promote voluntary pro environmental action? Environmental Science and Policy, 89, 231246. https://doi.org/10.1016/j.envsci.2018.07.016			SUP-REV-35	Huber, R. A., Anderson, B., &amp; Bernauer, T.		Default question	Unclear	No detailed information	Unclear	Online survey	Low	Low risk of bias due to actual behavior	Low	Low risk of bias due to automated recording	High	Considerable attrition	Low	Low risk of bias due to clear outcomes	High	Potential risk of outliers impacting conclusions
	Ja	66411	3802867	Effects of deferred payment and fare manipulations on urban bus ridership			SUP-REV-740	Katzev R and Bachman W.		Default question	Unclear	No detailed information provided	Low	Low risk of bias due to postal communication	Low	Low risk of bias due to actual behavior	Low	Low risk of bias due to outcome assessment via slips	High	Substantial attrition (35%)	Low	Clear outcomes	Low
	Ja	66412	3802868	The Power of Active Choice: Field Experimental Evidence on Repeated Contribution Decisions to a Carbon Offsetting Program			SUP-REV-38	Kesternich, Martin, Daniel Rmer, and Florens Flues		Default question	Low	Randomization via cookie ID in browser	Low	Online experiment in real world setting, participants not aware	Low	Participants not aware, actual behavior	Low	Automated data collection	Low		N/A	Not applicable in design given purchase of carbon offset is main outcome	Low
	Ja	66415	3802871	Are experienced people affected by a pre-set default option			SUP-REV-56	Lfgren, ., Martinsson, P., Hennlock, M. and Sterner, T.		Default question	Low	Automated online randomization	Low	Online experiment	Low	Actual behavior	Low	Automated data collection	N/A	Not applicable to study design	Low	Clear outcome	Low
	Ja	66416	3802872	GAFU: Using a gamification tool to save fuel			SUP-REV-979	Magana, V. C., &amp; Munoz-Organero, M.		Default question	Unclear	No detailed information provided	Unclear	No detailed information provided	High	High risk of bias due to social desirability	Low	Low risk of bias due to automated measurements	Low	No attrition mentioned	Low	Low risk of bias in terms of fuel consumption	Low
	Ja	66417	3802873	Fuel economy driver interfaces: Develop interface recommendations. Report on Task, 3			SUP-REV-980	Manser, M. P., Rakauskas, M., Graving, J., &amp; Jenness, J. W.		Default question	Unclear	No detailed information	Unclear	No detailed information	High	High risk of bias in view of driving simulator context	Low	Low risk of bias in view of automated data collection	Low	Low risk of bias (no substantial attrition)	Low	Fuel economy as clearly defined outcome	Low
	Ja	66418	3802874	Effect of Information Provision to Following Vehicle on Reducing Amount of CO2 Emissions and Safety Drive			SUP-REV-347	Matsumoto, Yukimasa, and Shogo Ishiguro.		Default question	N/A	Not applicable for within-subjects design	N/A	Not applicable for within-subjects design	High	High risk of bias due to driving simulator context	Low	Low risk of bias due to automated data collection	Low	No attrition reported	Low	Clear outcome	Low
	Ja	66419	3802875	Applying a modified moral decision making model to change habitual car use: how can commitment be effective?			SUP-REV-10	Matthies E, Klckner C, Preiner C		Default question	Unclear	No detailed information on randomization	Unclear	No detailed information	High	High risk of bias due to one-time try out behavior	Low	Low risk of bias due to standardized data collection	High	Substantial attrition during recruitment, risk of self selection	Low	Clear outcome	Low
	Ja	66420	3802876	The effects of gift vouchers and environmental certificates on the demand for a collective DRT system			SUP-REV-862	Minnich, A.; Rau, H. A.; Schlter, J. C.		Default question	High	Randomization based on postal code	Low	Digital delivery	High	Actual behavior	Low	Automated data collection	N/A	Not applicable for study design	Low	Clear outcome	Low
	Ja	66423	3802879	Effects of miles per gallon feedback on fuel efficiency in gas-powered cars			SUP-REV-981	Solomon, L., Lange, N., Schwob, M., &amp; Callas, P.		Default question	Low	Random number generator	Unclear	No information on concealment in interaction	Low	Actual behavior	Low	Automated data collection	High	Substantial attrition over course of study	Low	Clear outcomes	Low
	Ja	66427	3802883	Promoting public transport using marketing techniques in mobility management and verifying their quantitative effects			SUP-REV-504	Taniguchi &amp; Fujii		Default question	High	No random sequence generation: Every fifth participant for control group	Low	Delivery via mail	High	Self reports	High	Self reports	High	Considerable attrition	Low	Clear outcome	Low
	Ja	66428	3802884	Using mobility management to reduce private car use: Results from a natural field experiment in Norway			SUP-REV-47	Tornblad et al		Default question	High	Randomization on company level	Low	Communication by employers	High	Self report	High	Self report	High	Considerable attrition	Low	Outcomes simple and clear for car use	Low
	Ja	66431	3802887	An experimental test of the effect of negative social norms on energy-efficient investments			SUP-REV-747	Yeomans and Herberich		Default question	N/A	Natural field experiment	N/A	Natural field experiment	High	Potential for performance bias of research assistants	Low	Actual behavior and clear outcome	N/A	Natural field experiment	Low	Clear outcome	Low
	Ja	66432	3802888	Development of a driving simulator based eco-driving support system			SUP-REV-986	Zhao, X., Wu, Y., Rong, J., &amp; Zhang, Y.		Default question	N/A	Fixed order	N/A	Fixed order	High	Salient objectives	Low	Automated data collection	Low	No attrition	Low	Clear outcomes	High	Potential for confounding learning effects
	Ja	66559	3803380	Marketing in the bus industry: A psychological interpretation of some attitudinal and behavioural outcomes			SUP-REV-501_2	Beale, J. R., &amp; Bonsall, P. W.		Default question	N/A	No random allocation	Low	Low risk of bias due to postal delivery	High	High risk of bias due to self assessment	Low	Low risk of bias since assessors were not aware of allocation	Low	Rather low attrition	Low	Simple main outcome	Low
	Ja	66585	3841120	Assessing New Transport Policy Instruments			SUP-REV-287	Jopson, A.	2004	Default question	N/A	Pre/post design	N/A	Pre/post design	High	Self report in travel diaries	High	No systematic process for analysis of travel diaries described	High	High attrition form 120 initial participants to 31	High	Only short description of selected results without details	Low
	Ja	66586	3841777	Effects of simplification of travel feedback programs on attitude and behavior modification			SUP-REV-681	Matsumura, N., Nitta, T., Tanimura, K.	2003	Default question	High	No real randomization but order of replies and emissions	Low	Delivery by post	High	Self report	High	Unclear analysis of travel diaries	High	Substantial attrition	High	Calculation of CO2 reductions unclear	Low
	Ja	69231	3923699	Adjusting the need for speed: assessment of a visual interface to reduce fuel use			SUP-SBS-rayyan-30353711	Allison, C. K. and Fleming, J. M. and Yan, X. and Lot, R. and Stanton, N. A.		Default question	N/A	Not applicable due to within-subject design	N/A	Not applicable due to within-subject design	High	High risk of bias in assisted and unassisted condition (instruction to drive eco-friendly)	Low	Low risk of bias due to automated measurement	Low	No attrition reported	Low	Low risk of bias in terms of fuel efficiency	Low
	Ja	69232	3923700	Analysis of a driver behaviour improvement tool to reduce fuel consumption			SUP-SBS-rayyan-30353800	Hari, D. and Brace, C. J. and Vagg, C. and Poxon, J. and Ash, L.		Default question	N/A	Not applicable due to within-subjects design	N/A	Not applicable due to within-subjects design	Low	Low risk of bias due to real world behavior	Low	Low risk of bias due to automated detection	N/A	Not applicable for study design	Low	Low risk in terms of fuel consumption	Low
	Ja	69233	3923701	Artemisa: A Personal Driving Assistant for Fuel Saving			SUP-SBS-rayyan-30353940	Magana, V. C. and Munoz-Organero, M.		Default question	N/A	Not applicable due to within-subject design	N/A	Not applicable due to within-subject design	Low	Low risk due to actual behavior	Low	Low risk due to automated data collection	Low	No attrition reported	Low	Low risk in terms of fuel consumption	Low
	Ja	69235	3923703	Can electric vehicle drivers be persuaded to eco-drive? A field study of feedback, gamification and financial rewards in Germany			SUP-SBS-rayyan-30354244	Gnther, M. and Kacperski, C. and Krems, J. F.		Default question	N/A	Not applicable for within-subject design	N/A	Not applicable for within-subject design	Low	Low risk of bias due to real world behavior	Low	Low risk of bias due to automated collection	N/A	Not applicable for recruiting procedure	Low	Low risk of bias for energy consumption	High	Slightly different samples for baseline and subsequent conditions due to procedure
	Ja	69238	3923706	Communication with non-drivers for promoting long-term pro-environmental travel behaviour			SUP-SBS-rayyan-30354533	Fujii, S.		Default question	Unclear	No information on randomization procedure	Unclear	No information on concealment	High	Very high risk of bias due to stated action after 18 months	High	High risk of bias due to self-report	Low	Rather low attrition for 18 months study (20 out of 178 did not respond)	Low	Low risk of bias due to clear outcome	Low
	Ja	69240	3923708	Compliance to eco-riding recommendations on an E-scooter: Effects on energy consumption and user acceptance			SUP-SBS-rayyan-30354584	Muehlbacher, D. and Will, S. and Merkel, N. and Perterer, N. and Mlakar, S. and Haller, M. and Perterer, M.		Default question	Unclear	No detailed information provided	Unclear	No detailed information provided	High	High risk of bias due to salience of objective	Low	Low risk of bias due to automated detection	Low	No attrition	Low	Low risk of bias in terms of energy consumption	Low
	Ja	69241	3923709	Development and application of an ecodriving support platform based on internet+: case study in beijing taxicabs			SUP-SBS-rayyan-30354971	Wu, Y. and Zhao, X. and Chen, C. and Rong, J. and Zhang, Y.		Default question	N/A	Not applicable for pre/post design	N/A	Not applicable for pre/post design	Low	Low due to actual behavior	Low	Low due to automated data collection	Low	Marginal attrition	Low	Low in view of clear outcome	Low
	Ja	69242	3923710	Development and validation of internet-based personalized travel assistance system for mobility management			SUP-SBS-rayyan-30354979	Usui, T. and Miwa, T. and Yamamoto, T. and Morikawa, T.		Default question	N/A	Not applicable for pre/post design	N/A	Not applicable for pre/post design	Low	Low risk of bias due to actual behavior	High	High risk of bias due to self report	Low	No attrition reported	Low	Low risk of bias for CO2	Low
	Ja	69243	3923711	Do Environmental Prompts Work the Same for Everyone? A Test of Environmental Attitudes as a Moderator			SUP-SBS-rayyan-30355091	Moussaoui, L. S. and Desrichard, O. and Milfont, T. L.		Default question	N/A	Not applicable for within-subject design	N/A	Not applicable for within-subject design	High	Hypothetical decision, despite masking	High	Self report, in line with performance bias	Low	Low attrition	Low	Clear outcomes	Low
	Ja	69244	3923712	Does communication support the promotion of cycling for transportation? Results from an experiment to test messaging strategies			SUP-SBS-rayyan-30355131	Blanger-Gravel, A. and Janezic, I.		Default question	Low	Randomized based on random numbers	Low	Low due to online experiment	High	High due to self report	High	High due to self report	High	Considerable attrition (> 20%) between t1 and t2; additional attrition in before t1	Low	clear outcome for cycling behavior	Low
	Ja	69246	3923714	Driving sustainably - The influence of IoT-based Eco-Feedback on driving behavior			SUP-SBS-rayyan-30355218	Btz, A. and Heger, S. and Gimpel, H. and Whl, M.		Default question	N/A	Not applicable for pre/post design	N/A	Not applicable for pre/post design	Low	Low due to actual driving behavior	Low	Low due to automated collection	Low	No attrition reported	Low	Depending factors based on study 1	Low
	Ja	69247	3923715	Dynamic Ecodriving in Northern California			SUP-SBS-rayyan-30355238	Martin, E. W. and Boriboomsomsin, K. and Chan, N. D. and Williams, N. and Shaheen, S. A. and Barth, M.		Default question	N/A	Not applicable for pre/post design	N/A	Not applicable for pre/post design	Low	Low risk of bias due to actual driving behavior	Low	Low risk of bias due to automated data collection	High	Rather high attrition (29%)	Low	Low risk of bias in terms of fuel economy	Low
	Ja	69248	3923716	(Eco-)Logical to Compare? - Utilizing Peer Comparison to Encourage Ecological Driving in Manual and Automated Driving			SUP-SBS-rayyan-30355268	Colley, M. and Rixen, J. O. and Pellegrino, I. W. and Rukzio, E.		Default question	N/A	Not applicable for within-subjects design	N/A	Not applicable for within-subjects design	High	High risk of bias in simulator	Low	Low risk of bias due to automated data collection	Low	No attrition reported	Low	Clear outcome	Low
	Ja	69249	3923717	Eco-driving performance assessment with in-car visual and haptic feedback assistance			SUP-SBS-rayyan-30355275	Azzi, S. and Reymond, G. and Mrienne, F. and Kemeny, A.		Default question	Unclear	No detailed information on randomization	Unclear	No detailed information on randomization	High	Driving simulator study	Low	Low risk of bias due to automated data collection	Low	No attrition	Low	Low risk of bias regarding eco-driving	Low
	Ja	69250	3923718	The effects of an acceleration advisory tool in vehicles for reduced fuel consumption and emissions			SUP-SBS-rayyan-30355447	Larsson, H. and Ericsson, E.		Default question	N/A	Not applicable for pre/post design	N/A	Not applicable for pre/post design	Low	Low risk of bias due to real world trial	Low	Low risk of bias due to automated data collection	Low	No attrition reported	Low	Low risk of bias regarding fuel emissions	Low
	Ja	69252	3923720	Encouraging Eco-Driving with Visual, Auditory, and Vibrotactile Stimuli			SUP-SBS-rayyan-30355634	McIlroy, R. C. and Stanton, N. A. and Godwin, L. and Wood, A. P.		Default question	N/A	Not applicable to within-subjects design	N/A	Not applicable to within-subjects design	High	High risk of bias due to salient conditions	Low	Low risk of bias due to automated data collection	Low	No attrition reported	Low	Low risk of bias regarding fuel efficiency	Low
	Ja	69254	3923722	Evaluation of a multi-modal driver coaching function for electric vehicles			SUP-SBS-rayyan-30355837	Jagiellowicz-Kaufmann, M. and Hammer, T. and Hanig, M. and Schmitz, M.		Default question	Unclear	No explicit information	Unclear	No explicit information	High	High risk of bias due to salient interventions	Low	Low risk of bias due to automated data collection	Low	No attrition	Low	Low risk of bias in terms of outcome	Low
	Ja	69255	3923723	Evaluation of an eco-driving support system			SUP-SBS-rayyan-30355842	Staubach, M. and Schebitz, N. and Kster, F. and Kuck, D.		Default question	Unclear	No explicit information	Unclear	No explicit information	High	High risk of bias due to salient conditions in driving simulator	Low	Low risk of bias due to automated data collection	Low	No attrition reported	Low	Low risk of bias in terms of fuel economy	Low
	Ja	69256	3923724	Evaluation of the driving performance and user acceptance of a predictive eco-driving assistance system for electric vehicles			SUP-SBS-rayyan-30355852	Chada, S. K. and Grges, D. and Ebert, A. and Teutsch, R. and Subramanya, S. P.		Default question	N/A	Not applicable to pre/post design	N/A	Not applicable to pre/post design	High	Performance bias in driving simulator due to salient study objective	Low	Low risk of bias due to automated data collection	High	Considerable attrition due to technical difficulties (17%)	Low	Low risk of bias in terms of energy efficiency	Low
	Ja	69258	3923726	Gamification and sensory stimuli in eco-driving research: A field experiment to reduce energy consumption in electric vehicles			SUP-SBS-rayyan-30356270	Degirmenci, K. and Breitner, M. H.		Default question	Unclear	No precise information provided	Low	Participants were unaware of conditions	Low	Real world behavior and participants were unaware of focus	Low	Automated data collection	Low	No attrition reported	Low	Low risk of bias regarding energy consumption	Low
	Ja	69261	3923729	Haptischer Schaltpunkthinweis Am Aktiven Gaspedal: Realversuche Zur Parametrisierung			SUP-SBS-rayyan-30356514	Lange, C. and Schmitt, G. and Zell, A. and Arcati, A. and Bubb, H. and Bengler, K.		Default question	N/A	Not applicable for within-subject design	N/A	Not applicable for within-subject design	High	High risk of bias due to salience of objective	Low	Automated data collection	Low	No attrition reported	Low	Low risk of bias in terms of energy consumption	Low
	Ja	69263	3923731	The impact of an anticipatory eco-driver assistant system in different complex driving situations on the driver behavior			SUP-SBS-rayyan-30356761	Rommerskirchen, C. P. and Helmbrecht, M. and Bengler, K. J.		Default question	N/A	Not applicable to pre/post design	N/A	Not applicable to pre/post design	High	Objectives of trial salient	Low	Low risk of bias due to automated data collection	Low	No attrition	Low	Low risk of bias regarding fuel consumption	Low
	Ja	69264	3923732	Impacts of delayed feedback on eco-driving behavior and resulting environmental performance changes			SUP-SBS-rayyan-30356842	Rolim, C. and Baptista, P. and Duarte, G. and Farias, T. and Pereira, J.		Default question	Unclear	No explicit information	Unclear	No explicit information	High	Participants were aware of study objectives	Low	Automated data recording	Low	Rather low attrition (10%)	Low	Low risk of bias in terms of fuel economy	Low
	Ja	69268	3923736	Intentions, efficacy, and norms: The impact of different self-regulatory cues on reducing engine idling at long wait stops			SUP-SBS-rayyan-30357115	Mahmood, L. and Abrams, D. and Meleady, R. and Hopthrow, T. and Lalot, F. and Swift, H. and Van de Vyver, J.		Default question	N/A	Not applicable due to natural field experiment	N/A	Not applicable due to natural field experiment	Low	Low risk of bias due to real world behavior	High	High risk of bias due to outcome assessment by researchers	N/A	Not applicable due to research design	Low	Low risk due to dichotomous outcome	Low
	Ja	69269	3923737	Lifting the Magic Curtain - How Transparency on Social Norm Nudging affects its Efficacy			SUP-SBS-rayyan-30357328	Cavegn, A. and Schr, A. and Dalmus, C.		Default question	Low	Low risk of bias due to online experiment	Low	Low risk of bias due to online experiment	High	High risk of bias due to hypothetical business scenario	High	High risk of bias due to self report (in line with performance bias)	High	Considerable attrition	Low	Low risk of bias due to clear outcome	Low
	Ja	69274	3923742	Optimization method to improve ecodriving acceptance and effectiveness based on driver type classification			SUP-SBS-rayyan-30357987	Wu, Y. and Zhao, X. and Yao, Y. and Ma, J. and Rong, J.		Default question	N/A	Not applicable for pre/post design	N/A	Not applicable for pre/post design	Low	Low risk of bias due to real world behavior	Low	Low risk of bias due to automated data collection	Low	No attrition reported	Low	Low risk of bias due to clear outcome	Low
	Ja	69276	3923744	Persuasive communication aimed at public transportation-oriented residential choice and the promotion of public transport			SUP-SBS-rayyan-30358150	Taniguchi, A. and Fujii, S. and Azami, T. and Ishida, H.		Default question	Unclear	No explicit information provided	Unclear	No explicit information provided	Low	Low risk of bias due to actual behavior	Low	Low risk of bias due to clear calculation steps	High	High attrition with considerable risk of participants not dropping out at random	Low	Low risk of bias	Low
	Ja	69283	3923751	Toward a reduction of car-based leisure travel: An analysis of determinants and potential measures			SUP-SBS-rayyan-30359525	Baumgartner, A. and Schubert, I. and Sohre, A. and Tomic, U. and Moser, C. and Burger, P.		Default question	Low	Low risk of bias due to online survey	Low	Low risk of bias due to online survey	High	High risk of bias due to hypothetical choices and salient interventions	High	High risk of bias due to social desirability and self assessment	Low	Low attrition reported	Low	Simple choice task treated as main outcome	Low
	Ja	69284	3923752	Turn if Off: Reducing vehicle engine idling			SUP-SBS-rayyan-30359654	McKenzie-Mohr, D.		Default question	N/A	Not applicable due to study design	N/A	Not applicable due to study design	Low	Low risk of bias due to real world behavior	High	High risk of bias in overall study context	N/A	Not applicable for study design	Low	Clear outcome variables	Low
	Ja	69285	3923753	Using loss aversion to incentivize energy efficiency in a principalagent context Evidence from a field experiment			SUP-SBS-rayyan-30359864	Hoffmann, C. and Thommes, K.		Default question	Unclear	No explicit information	Unclear	No explicit information	Low	Low risk of bias due to actual behavior	Low	Low risk of bias due to automated data collection	Low	No attrition reported	Low	Clear outcome	Low
	Ja	69287	3923755	Which energy labels should we use to expedite the transition to electric vehicles?			SUP-SBS-rayyan-30360103	Scarlat, G. and Rosenzweig, S. and Rubin, O.		Default question	Low	Low risk of bias due to online study	Low	Low risk of bias due to online study	High	Considerable risk of bias due to hypothetical choice	High	High risk of bias due to self assessment	Low	Reasonable attrition	Low	Low risk of bias due to clear outcomes	Low
	Ja	69290	3923758	Mobile Carbon Footprinting: Sensing and Shaping the Carbon Emissions of Daily Activities Using Digital Technologies			SUP-SBM-60	Brazier, J. C.		Default question	N/A	Not applicable for pre/post study	N/A	Not applicable for pre/post study	High	High salience of intervention and voluntary participants	High	Travel activities self-reported	High	Substantial attrition (> 50%)	Low	Comprehensive reporting in line with hypotheses	Low
	Ja	69292	3923760	Behavioural interventions for micro-mobility adoption: Low-hanging fruits or hard nuts to crack?			SUP-SBM-84	Bao, H. X. &amp; Lim Y.		Default question	Low	Low risk of bias due to online study	Low	Low risk of bias due to online study	High	High risk of bias due to hypothetical willingness and salience of information	High	High risk of bias due to self reports	High	Approx. 20% missing data in nudging conditions	Low	Low risk of bias due to clear outcomes	Low
	Ja	69293	3923761	Message framing and individual traits in adopting innovative, sustainable products (ISPs): Evidence from biofuel adoption.			SUP-SBM-108	Moon, S., P. K. Bergey, L. L. Bove, and S. Robinson		Default question	Low	Low risk of bias due to online study	Low	Low risk of bias due to online study	Low	Low risk of bias due to social desirability check	Low	Low risk of bias due to social desirability check	Unclear	No information on attrition reported	Low	Clear dichotomous outcome	Low
	Ja	69294	3923762	Anticipatory driving assistance for energy efficient driving			SUP-SBM-118	Br, T., Kohlhaas, R., Zllner, J. M., &amp; Scholl, K. U.		Default question	N/A	Not applicable for pre/post design	N/A	Not applicable for pre/post design	High	Risk of performance bias in driving simulator due to high salience of intervention	Low	Automated data collection	Low	No attrition reported	Low	Low risk of bias due to clear outcome	Low
	Ja	69295	3923763	ecoDriver HMI feedback solutions			SUP-SBM-120	Toffetti, A., Iviglia, A., Arduino, C., &amp; Soldati, M.		Default question	N/A	Pre/post design	N/A	Pre/post design	High	Substantial risk of bias in driving simulator	Low	Automated data collection	Low	No attrition reported	Low	Clear outcome	Low
	Ja	69297	3923765	Decarbonizing travel decisions by using digital nudges			SUP-SBM-125	Riedlsperger, P.		Default question	Low	Low risk of bias due to automated randomization	Low	Low risk of bias due to online experiment	High	High risk of bias due to salience of interventions and hypothetical choices	High	High risk of bias due to self selection	Unclear	No information on attrition provided	Low	Clear, dichotomous outcomes	Low
	Ja	69468	3945557	Enhancement of driver anticipation and its implications on efficiency and safety			SUP-SBS-rayyan-30355713_1	Popiv, D.		Default question	N/A	Not applicable for pre/post design	N/A	Not applicable for pre/post design	High	High risk of bias in driving simulator	Low	Low risk of bias due to automated data collection	Low	No attrition reported	Low	Clear outcome	Low
	Ja	69469	3945558	Enhancement of driver anticipation and its implications on efficiency and safety			SUP-SBS-rayyan-30355713_2	Popiv, D.		Default question	N/A	Not applicable for pre/post design	N/A	Not applicable for pre/post design	High	High risk of bias in driving simulator	Low	Low risk of bias due to automated data collection	Low	No attrition reported	Low	Clear outcomes	Low
	Ja	69470	3945559	Promoting Sustainable Charging Through User Interface Interventions			SUP-SBS-rayyan-30358381_1	Filipowicz, A. L. S. and Bravo, N. S. and Iliev, R. and Mohanty, V. and Wu, C. C. and Shamma, D. A.		Default question	Low	Low risk of bias due to online study	Low	Low risk of bias due to online study	High	High risk of bias due to hypothetical decision	High	High risk of bias due to self selection	Low	Low attrition	Low	Clear outcome	Low
	Ja	69471	3945560	Promoting Sustainable Charging Through User Interface Interventions			SUP-SBS-rayyan-30358381_2	Filipowicz, A. L. S. and Bravo, N. S. and Iliev, R. and Mohanty, V. and Wu, C. C. and Shamma, D. A.		Default question	Low	Low risk of bias due to online study	Low	Low risk of bias due to online study	High	High risk of bias due to hypothetical choices	High	High risk of bias due to self report	Low	Marginal attrition	Low	Clear outcome	Low
	Ja	69473	3945562	Die Frderung von nachhaltigem Mobilittsverhalten durch erhhte User-Experience und den Einsatz von Informationssystemen			SUP-SBM-61_1	Ebermann, C.		Default question	Unclear	No explicit information provided	Unclear	No explicit information provided	High	High risk of bias due to salient objectives	Low	Low risk of bias due to automated data collection	Low	Low attrition	Low	Clear outcomes	Low
	Ja	69474	3945563	Die Frderung von nachhaltigem Mobilittsverhalten durch erhhte User-Experience und den Einsatz von Informationssystemen			SUP-SBM-61_2	Ebermann, C.		Default question	Unclear	No explicit information provided	Unclear	No explicit information provided	Low	Low risk of bias due to actual behavior	Low	Low risk of bias due to automated data collection	Low	Reasonable attrition	Low	Clear outcome	Low
	Ja	69475	3945564	Promoting pro-environment inventions. Theoretical background and practical applications of travel feedback programs for car use reduction			SUP-SBS-rayyan-30358369_1	Fujii, S. and Taniguchi, A.		Default question	N/A	Not applicable for pre/post design	N/A	Not applicable for pre/post design	Low	Low risk of bias due to actual behavior	High	High risk of bias due to self report	High	High attrition from first survey to post-intervention	Low	Clear outcomes	Low
	Ja	69476	3945565	Promoting pro-environment inventions. Theoretical background and practical applications of travel feedback programs for car use reduction			SUP-SBS-rayyan-30358369_2	Fujii, S. and Taniguchi, A.		Default question	Unclear	No precise information	Unclear	No precise information	Low	Low risk of bias due to actual behavior	Low	High risk of bias due to self report	High	Considerable attrition over course of study from first questionnaire to final results	Low	Clear outcomes	Low
	Ja	69747	3428046	Global climate change and human behavior: Decreasing energy consumption			rayyan-626165231	Attari, Shahzeen Z.		Default question	Unclear	No information provided	Unclear	No information provided	Low	Outcome unlikely to be influenced by lack of blinding. Particularly as interviews were also conducted with one control group which reduces the risk of performance bias in the experimental group only.	Low	Logs were self-reported and independent from interviews.	Low	A logistic regression predicting attrition from participants’ demographic data and group assignment showed no significant difference between participants who left the study and those who were retained	Low	Even though no protocol or preregistration is available, risk of reporting bias is low given that all question reported for the log were reported in results.	Low
	Ja	69748	3428050	How to motivate consumers to test electric vehicles-An approach to design consumer interfaces to foster innovation adoption			rayyan-626165965	Benz, C. and Stryja, C.		Default question	N/A	Not applicable due to within-subjects design	N/A	Not applicable due to within-subjects design	Low	Overall, low risk of bias due to cover story of non-private trip and other choices (hotel, food). However, focus of experiment on car choice.	Low	Low risk of bias due to self assessment	Unclear	No information provided	Low	Low risk of bias due to clear and simple outcome	High	Risk of carry-over effects in within-subjects design. Addressed by researchers but still existing. Order of treatments not randomized.
	Ja	69749	3428055	Comparing the effectiveness of monetary versus moral motives in environmental campaigning			rayyan-626161014	Bolderdijk, J. W. and Steg, L. and Geller, E. S. and Lehman, P. K. and Postmes, T.		Default question	N/A	Not applicable for study design	N/A	Not applicable for study design	Low	Low risk of bias given that participants were not aware of study.	Low	Low risk of unintentional errors in outcome assessment due to simple and clear outcome.	N/A	Not applicable for study design.	Low	Low risk due to simple and clear outcome.	Low
	Ja	69750	3579444	Metric and Scale Design as Choice Architecture Tools			rayyan-626168303_2	Camilleri, A. R. and Larrick, R. P.			Low	Low risk of bias due to online experiment	Low	Low risk of bias due to online experiment	Low	Low risk of bias since interventions were not salient	Low	Low risk of bias due to self assessment	Unclear	No information on attrition provided	Low	Low risk of bias due to clear outcome	Low
	Ja	69751	3802853	Promoting Sustainable Travel Behavior through IS-Enabled FeedbackShort-Term Success at the Cost of Long-Term Motivation?			SUP-REV-882	Flchter, K.; Wortmann, F.			Unclear	No precise information provided	Unclear	No precise information provided	High	High risk of bias due to self report. Even though checked with self reported tachometer data	High	High risk of bias due to self report	High	Substantial attrition (23 analyzed datasets out of 32 participants)	Low	Low risk of bias due to clear outcome	High	Very low sample size
	Ja	69752	3802856	Impact of information intervention on travel mode choice of urban residents with different goal frames: A controlled trial in Xuzhou, China			SUP-REV-392	Geng, Jichao, Ruyin Long, and Hong Chen		Default question	N/A	Randomization on district level	N/A	Randomization on district level	High	High due to self assessment	High	High due to self assessment	High	Considerable attrition from first contact	High	Multiple reported outcomes without explicitly mentioned preregistration	Low
	Ja	69754	3428096	Combatting Climate Change Through Message Framing? A Real Behavior Experiment on Voluntary Carbon Offsetting			rayyan-626160863	Homar, A. R. and Cvelbar, L. K.		Default question	Low	Automated randomization in survey tool	Low	Automated randomization in survey tool	Low	Low risk of bias due to real effort task	Low	Low risk of bias due to self reporting	Unclear	No information on attrition provided	Low	Low risk of bias due to clear outcome (binary choice)	Low
	Ja	69755	3428103	Using gamification to incentivize sustainable urban mobility			rayyan-626174649	Kazhamiakin, R. and Marconi, A. and Perillo, M. and Pistore, M. and Valetto, G. and Piras, L. and Avesani, F. and Perri, N.		Default question	N/A	Not applicable for study design	N/A	Not applicable for study design	High	Objective of trial salient	High	High risk due to self report	High	Only 20 out of 36 participants provided data in all phases	High	Only some modes (e.g., bike sharing) analyzed in detail without prior specification (e.g., in protocol)	High	Very low sample size (36 overall) without control of intrapersonal attributes (e.g., socio-demographics, trip distances,..). Potential confounding impact of experience and adoption of app over time. No control over external variables (e.g., whether)
	Ja	69756	3428125	Pick Your CARbon: User Perceptions of Equivalencies for Carbon Emissions when Selecting Rideshares			rayyan-626170001	Mohanty, V. and Filipowicz, A. L. S. and Bravo, N. S. and Iliev, R. and Carter, S. and Shamma, D. A.		Default question	Low	Low risk of bias due to online questionnaire	Low	Low risk of bias due to online questionnaire	High	Risk of bias due to hypothetical choice	High	Risk of bias due to hypothetical choice	Unclear	No information on attrition provided	Low	Low risk of bias due to clear and simple outcome	Low
	Ja	69758	3579465	Meet Bob and Offset Your Flight: Optimising Explainer Videos to Promote Voluntary Carbon Offsetting			rayyan-626168220_2	Schorn, A. and Wirth, W.		Default question	Low	Low risk of bias due to online study	Low	Low risk of bias due to online study	High	High risk of bias due to intention	High	High risk of bias due to self assessment	Unclear	No information provided	Low	Low risk of bias due to clear outcome	Low
	Ja	69759	3428157	Comprehending consumption: The behavioral basis and implementation of driver feedback for reducing vehicle energy use			rayyan-626161070	Stillwater, Tai		Default question	N/A	Not applicable to study design (pre/post)	N/A	Not applicable to study design (pre/post)	Low	Low risk of bias due to actual behavior	Low	Low risk of bias due to automated measuring	High	Considerable attrition from 42 to 23 participants	Low	Low risk of bias	High	Rather low sample size, particularly in individual clusters
	Ja	69760	3428168	Cycling promotion schemes and long-term behavioural change: A case study from the University of Sheffield			rayyan-626161608	Uttley, J. and Lovelace, R.		Default question	N/A	Not applicable for before / after	N/A	Not applicable for before / after	High	High risk of bias due to salience	High	Very high risk due to self report	High	Extremely high attrition over time: only 26% response rate in follow up. Very high risk of self selection	Low	Low risk of bias	High	Potential for confounding variables due to long time frame
	Ja	69761	3428172	Cycling for a Sustainable Future. Stimulating Children to Cycle to School via a Synergetic Combination of Informational and Behavioral Interventions			rayyan-626161606	Van de Sompel, D. and Hudders, L. and Vandenberghe, L.		Default question	Unclear	No precise information provided	Unclear	No precise information provided	High	High risk of bias due to self report and children as subjects	High	High risk of bias due to self report and children as subjects	Low	Very low attrition	Low	Low risk due to clear outcome	High	Potential for interaction between participants of different groups; agency of children in decisions
	Ja	69762	3579467	Design and evaluation of a new fuel -efficiency support tool			rayyan-626161801_2	van der Voort, Mascha Cecile		Default question	High	No randomization (allocation to balance participant characteristics)	Unclear	No information provided	Low	Low risk of bias due to multiple / long runs	Low	Low risk of bias due to automated data collection	Low	No attrition mentioned	Low	Low risk of bias	Low
	Ja	69972	3987631	Providing Eco-driving Feedback to Corporate Car Drivers: What Impact Does a Smartphone Application Have on Their Fuel Efficiency?			SUP-REV-798	Tulusan, J., Staake, T., & Fleisch, E.	2012	Default question	Unclear	No precise information provided	Unclear	No precise information provided	Low	Low risk of bias due to actual behavior	Low	Low risk of bias due to automated data collection of tank refill dates (only kilometers driven provided by participants	Low	Reasonable attrition in view of long study period	Low	Low risk of bias due to clear outcome	Low
	Ja	72764	3428013	Are tourists animal spirits? Evidence from a field experiment exploring the use of non-market based interventions advocating sustainable tourism			rayyan-626159162	Araa, J. E. and Len, C. J.		Default question	Unclear	No information provided on sequence generation (only "randomly assigned"	Unclear	No information provided on concealment.	High	Purpose of the study and interventions rather evident for participants.	High	High due to performance bias.	Low	82% participation of total persons contacted. No statistical differences to overall beneficiaries population. Likely no attrition during experiment.	Low	Reporting bias judged to be low as only one main outcome (CO2 emissions) reported.	Low
	Ja	72765	3923741	Nudging towards sustainable urban mobility: Exploring behavioral interventions for promoting public transit			SUP-SBS-rayyan-30357894	Aravind, A. and Mishra, S. and Meservy, M.			Low	Low risk of bias due to online randomization	Low	Low risk of bias due to online randomization	High	High risk of bias, hypothetical choice and salience of groups	High	High risk of bias, hypothetical choice and self reporting	Low	Reasonable data cleaning	Low	Low risk of bias due to clear outcomes	Low
	Ja	72767	3802843	The effects of non-contingent free bus tickets and personal commitment on urban bus ridership			SUP-REV-733	Bachman and Katzev			Unclear	No detailed information	Low	Participants were explicitly not informed about details of group assignments	Low	Low risk of bias due to actual behavior	Low	Low risk of bias due to simple counting and data collection by third party	Low	Low attrition	Low	Low risk of bias for main outcome	Low
	Ja	72772	3428118	Empirical evaluation of behavioral interventions to enhance flexibility provision in smart charging			rayyan-626163421	Marxen, H. and Ansarin, M. and Chemudupaty, R. and Fridgen, G.			Low	Low risk of bias due to online survey	Low	Low risk of bias due to online survey	High	High risk of bias due to hypothetical outcome and salient interventions	High	High risk of bias due to self-reporting	Unclear	No information on attrition during experiment provided	Low	Low risk of bias due to clear outcome	Low
	Ja	72773	3923754	We arent idlers: Using subjective group dynamics to promote prosocial driver behavior at long-wait stops			SUP-SBS-rayyan-30359993	Player, A. and Abrams, D. and Van de Vyver, J. and Meleady, R. and Leite, A. C. and R and sley de Moura, G. and Hopthrow, T.			N/A	Not applicable to study design	N/A	Not applicable to study design	Low	Low risk of bias due to actual behavior	High	High risk of bias due to rating by researchers	N/A	Not applicable to research design	Low	Clear outcome	Low

## Sheet: Link_Raw
				If multiple studies per article	Only if excluded from data extraction (secondary documents already included in other articles)	All link descriptions
	study.source	Rayyan ID	Supplementary ID	Within Article Study No	bibliography.linked	bibliography.link.description	SRDR working identifier	author.names	title	blibliography.year	publication.URL.doi	abstract															Sources
	Primary	rayyan-626164269					rayyan-626164269	Ní Choisdealbha, A., Timmons, S., & Lunn, P. D.	Experimental evidence for the effects of emissions charges and efficiency information on consumer car choices	2020	10.1016/j.jclepro.2020.120140	A consumer purchasing a car can benefit the environment by choosing a vehicle with lower emissions and higher fuel efficiency. In addition to emissions of CO2, Nitrogen oxide (NOx) emissions have serious implications for the environment and public health. Working with a national environmental protection agency, we conducted a consumer choice experiment with a representative sample (N = 95) of con…															Primary
	Primary	rayyan-626161843				Final results in SUP-REV-978	rayyan-626161843	Stillwater, T.& Kurani, K. S.	Design matters: Mid-term results from a multi-design fuel economy feedback experiment	2013	10.1007/978-3-642-39238-2_63	Energy feedback to drivers is one method to engage drivers in energy saving driving styles. In contrast to the occasional broadcasting of general driving tips, in-vehicle energy feedback gives drivers access to accurate information about their specific driving situation on an ongoing basis. The increasing prevalence of such feedback in new vehicles suggests a belief that ongoing, in-vehicle feedb…															Supplementary
	Primary	rayyan-626162929					rayyan-626162929	Abrahamse, W., Steg, L., Vlek, C., & Rothengatter, T.	The effect of tailored information, goal setting, and tailored feedback on household energy use, energy-related behaviors, and behavioral antecedents	2007	10.1016/j.jenvp.2007.08.002	In this multidisciplinary study, an Internet-based tool Was used to encourage households (N = 189) to reduce their direct (gas, electricity and fuel) and indirect energy use (embedded in the production, transportation and disposal of consumer goods). A combination of tailored information, goal setting (5%), and tailored feedback was used. The purpose of this study was to examine whether this comb…
	Primary	rayyan-626160615					rayyan-626160615	Abrams, D., Lalot, F., Hopthrow, T., Templeton, A., Steeden, B., Özkeçeci, H., Imada, H., Warbis, S., Sandiford, D., Meleady, R., Fell, E., Abrams, Z., Abrams, A., Ngan, X. Q., Celina, S., Tanyeri, A., Gammon, M., Abrams, B., Fischer, L., Drysdale, S., Dewi, R., Leite, A., Mills, A., & Peckham, S.	Cleaning up our acts: Psychological interventions to reduce engine idling and improve air quality	2021	10.1016/j.jenvp.2021.101587	A large-scale field experiment tested psychological interventions to reduce engine idling at long-wait stops. Messages based on theories of normative influence, outcome efficacy, and self-regulation were displayed approaching railway crossing on street poles. Observers coded whether drivers (N = 6049) turned off their engine while waiting at the railway crossings (only 27.2% did so at baseline). …
	Primary	rayyan-626169908					rayyan-626169908	Ahmed, S., Adnan, M., Janssens, D., & Wets, G.	A personalized mobility based intervention to promote pro-environmental travel behavior	2020	10.1016/j.scs.2020.102397	The development of effective behavioral change strategies that will convince individuals to voluntarily switch to pro-environmental travel behavior is a core research area for transportation and environmental experts. Personalized travel planning (PTP) is considered as an effective approach that encourages individuals to adopt environmental-friendly travel choices. This paper describes the design…
	Supplementary		SUP-REV-17	1			SUP-REV-17_1	Allcott, H., & Knittel, C.	Are Consumers Poorly Informed about Fuel Economy? Evidence from Two Experiments	2019	10.1257/pol.20170019
	Supplementary		SUP-REV-17	2			SUP-REV-17_2	Allcott, H., & Knittel, C.	Are Consumers Poorly Informed about Fuel Economy? Evidence from Two Experiments	2019	10.1257/pol.20170019
	Supplementary		SUP-SBS-rayyan-30353711				SUP-SBS-rayyan-30353711	Allison, C. K., Fleming, J. M., Yan, X., Lot, R., & Stanton, N. A.	Adjusting the need for speed: assessment of a visual interface to reduce fuel use	2021	10.1080/00140139.2020.1834624
	Primary	rayyan-626159162					rayyan-626159162	Araña, J. E. & León, C. J.	Are tourists animal spirits? Evidence from a field experiment exploring the use of non-market based interventions advocating sustainable tourism	2016	10.1080/09669582.2015.1101128	Tourists' travel decisions can be influenced by appropriate policies that seek to encourage them to choose travel plans leading to more sustainable tourism practices. Based on using conventional cognitive decision-making models, most current policy recommendations employ market-based economic incentives (e.g. taxes). This paper employs a dual emotional-cognitive decision-making model to represent…
	Supplementary		SUP-REV-53				SUP-REV-53	Araña, J. E. & León, C. J.	Can Defaults Save the Climate? Evidence from a Field Experiment on Carbon Offsetting Programs	2013	10.1007/s10640-012-9615-x
	Supplementary		SUP-SBS-rayyan-30357894				SUP-SBS-rayyan-30357894	Aravind, A., Mishra, S., & Meservy, M.	Nudging towards sustainable urban mobility: Exploring behavioral interventions for promoting public transit	2024	10.1016/j.trd.2024.104130
	Supplementary		SUP-REV-2				SUP-REV-2	Armitage, C. J., Reid J. C., & Spencer C. P.	Evidence that implementation intentions reduce single-occupancy car use in a rural population: moderating effects of compliance with instructions	2011	10.1080/18128602.2010.505591
	Primary	rayyan-626165231					rayyan-626165231	Attari, S. Z.	Global climate change and human behavior: Decreasing energy consumption	2009	https://static1.squarespace.com/static/54e39dcfe4b033c7e0e77c20/t/54fb8a6ae4b0ecb31a5b8cd1/1425771114715/Thesis_Attari_2009.pdf	To decrease carbon dioxide emissions per capita and hopefully reduce the problem of climate change, many scientists have addressed supply-side methods using carbon-reduction technologies such as carbon capture and storage. But with increasing population and rising energy demand in developed and developing countries, it is unclear whether supply-side methods alone can make sufficient progress towa…
	Supplementary		SUP-SBS-rayyan-30355275				SUP-SBS-rayyan-30355275	Azzi, S., Reymond, G., Mérienne, F., & Kemeny, A.	Eco-driving performance assessment with in-car visual and haptic feedback assistance	2011	10.1115/1.3622753
	Supplementary		SUP-REV-733				SUP-REV-733	Bachman, W. & Katzev, R.	The effects of non-contingent free bus tickets and personal commitment on urban bus ridership	1982	10.1016/0191-2607(82)90002-4
	Supplementary		SUP-REV-734				SUP-REV-734	Bamberg, S.	Effects of implementation intentions on the actual performance of new environmentally friendly behaviours — Results of two field experiments.	2002	10.1006/jevp.2002.0278
	Primary	rayyan-626167410					rayyan-626167410	Bamberg, S.	Is a residential relocation a good opportunity to change people's travel behavior? Results from a theory-driven intervention study	2006	10.1177/0013916505285091	This article presents an experimental, theory-driven evaluation of the effectiveness of an intervention that combines a free public transportation ticket and personal schedule information …
	Supplementary		SUP-SBS-rayyan-30358391		C#SUP-REV-734			Bamberg, S.	The promotion of new behavior by forming an implementation intention: Results of a field experiment in the domain of travel mode choice	2000	10.1111/j.1559-1816.2000.tb02474.x
	Supplementary		SUP-SBM-84				SUP-SBM-84	Bao, H. X. H. & Lim Y.	Behavioural interventions for micro-mobility adoption: Low-hanging fruits or hard nuts to crack?	2021	10.1016/j.trf.2021.12.011
	Primary	rayyan-626173906					rayyan-626173906	Bao, H. X. H. & Ng, J.	Tradable parking permits as a transportation demand management strategy: A behavioural investigation	2022	10.1016/j.cities.2021.103463	Tradable parking permit schemes can be an effective transportation demand management strategy for cities where cars are viewed as a status symbol and wide adoption of shared transportation modes face resistance. We investigate the feasibility and effectiveness of tradable parking permit schemes in high density cities with parking constraints. We focus on the effect of four behavioural factors, na…
	Supplementary		SUP-SBM-118				SUP-SBM-118	Bär, T., Kohlhaas, R., Zöllner, J. M., & Scholl, K. U.	Anticipatory driving assistance for energy efficient driving	2011	10.1109/FISTS.2011.5973600
	Supplementary		SUP-SBS-rayyan-30355218				SUP-SBS-rayyan-30355218	Bätz, A., Heger, S., Gimpel, H., & Wöhl, M.	Driving sustainably - The influence of IoT-based Eco-Feedback on driving behavior	2020	10.24251/HICSS.2020.114
	Supplementary		SUP-SBS-rayyan-30359525				SUP-SBS-rayyan-30359525	Baumgartner, A., Schubert, I., Sohre, A., Tomic, U., Moser, C., & Burger, P.	Toward a reduction of car-based leisure travel: An analysis of determinants and potential measures	2023	10.1080/15568318.2022.2121234
	Supplementary		SUP-REV-501	1			SUP-REV-501_1	Beale, J. R., & Bonsall, P. W.	Marketing in the bus industry: A psychological interpretation of some attitudinal and behavioural outcomes	2007	10.1016/j.trf.2006.11.001
	Supplementary		SUP-REV-501	2			SUP-REV-501_2	Beale, J. R., & Bonsall, P. W.	Marketing in the bus industry: A psychological interpretation of some attitudinal and behavioural outcomes	2007	10.1016/j.trf.2006.11.001
	Supplementary		SUP-EXP-1		C#626175105			Behavioural Insights Team	An Evaluation of Low Cost Workplace-Based Interventions to Encourage Use of Sustainable Transport	2017	https://assets.publishing.service.gov.uk/media/5a81578b40f0b62305b8e6e9/sustainable-travel-evaluation-of-low-cost-workplace-interventions.pdf
	Supplementary		SUP-SBS-rayyan-30355131				SUP-SBS-rayyan-30355131	Bélanger-Gravel, A., & Janezic, I.	Does communication support the promotion of cycling for transportation? Results from an experiment to test messaging strategies	2021	10.1016/j.jth.2021.101081
	Primary	rayyan-626165965					rayyan-626165965	Benz, C., & Stryja, C.	How to motivate consumers to test electric vehicles-An approach to design consumer interfaces to foster innovation adoption	2018	978-3-935786-72-0	Electric mobility is a current example of an innovative technology facing innovation resistance by consumers despite being an important strategy towards sustainable mobility. In this study the design of a consumer web interface incorporating elements from behavior change research to support overcoming resistance towards innovations, is introduced. An experimental study is conducted to test the in…
	Primary	rayyan-626167617					rayyan-626167617	Berger, S., Kilchenmann, A., Lenz, O., Ockenfels, A., Schlöder, F., & Wyss, A. M.	Large but diminishing effects of climate action nudges under rising costs	2022	10.1038/s41562-022-01379-7	Behavioural public policy has received broad research attention, particularly in the domain of motivating pro-environmental behaviours. We investigate how far the efficacy of arguably one the most popular behavioural policy tools (green 'default change' nudges) depends on the associated cost. On the basis of a field study involving carbon offsets for over 30,000 flights booked by more than 11,000…
	Primary	rayyan-626165218					rayyan-626165218	Berneiser, J. M., Becker, A. C., & Loy, L. S.	Give Up Flights? Psychological Predictors of Intentions and Policy Support to Reduce Air Travel	2022	10.3389/fpsyg.2022.926639	Concerted, timely action for mitigating climate change is of uttermost importance to keep global warming as close to 1.5 degrees C as possible. Air traffic already plays a strong role in driving climate change and is projected to grow-with only limited technical potential for decarbonizing this means of transport. Therefore, it is desirable to minimize the expansion of air traffic or even facilit…
	Primary	rayyan-626169247					rayyan-626169247	Bhattacharyya, A., Jin, W., Le Floch, C., Chatman, D. G., & Walker, J. L.	Nudging people towards more sustainable residential choice decisions: an intervention based on focalism and visualization	2019	10.1007/s11116-018-9936-x	There have been numerous behavior change studies focused on sustainable travel mode choices. In this study we focused on the residential choices that in turn influence travel habits. We designed and implemented two interventions, which we term the focalism and visualization interventions, based on literature in psychological economics. The focalism intervention was motivated by literature that su…
	Supplementary		SUP-REV-974				SUP-REV-974	Birrell, S. A., Fowkes, M., & Jennings, P. A.	Effect of using an in-vehicle smart driving aid on real-world driver performance.	2014	10.1109/TITS.2014.2328357
	Primary	rayyan-626161014					rayyan-626161014	Bolderdijk, J. W., Steg, L., Geller, E. S., Lehman, P. K., & Postmes, T.	Comparing the effectiveness of monetary versus moral motives in environmental campaigning	2013	10.1038/NCLIMATE1767	Environmental campaigns often promote energy conservation by appealing to economic (for example, lower electricity bills) rather than biospheric concerns (for example, reduced carbon emissions), assuming that people are primarily motivated by economic self-interest. However, people also care about maintaining a favourable view of themselves (they want to maintain a 'positive self-concept'), and m…
	Primary	rayyan-626174328					rayyan-626174328	Brannan, D. L. B.	Understanding modern energy policy: An evaluation of RPS mandates and behavioral nudges	2012	https://ui.adsabs.harvard.edu/abs/2012PhDT........65B/abstract	Climate change has emerged as one of the leading policy issues of the early 21st century. In response, a variety of policies and programs have been adopted encouraging renewable energy, energy efficiency and energy conservation. My dissertation consists of three research papers which evaluate two classes of modern energy policy in the United States: renewable energy mandates and behavioral nudges…
	Supplementary		SUP-SBM-60				SUP-SBM-60	Brazier, J. C.	Mobile Carbon Footprinting: Sensing and Shaping the Carbon Emissions of Daily Activities Using Digital Technologies	2021	https://hdl.handle.net/1721.1/140115
	Primary	rayyan-626170957					rayyan-626170957	Bulson, E. E., Kontar, W., Ahn, S., & Hicks, A.	Reduced Travel Emissions Through a Carbon Calculator with User-friendly Environmental Data	2023	10.21203/rs.3.rs-3622953/v1	… In this work, we take a travel-centric approach to promoting the transition away from carbon-intensive modes of transportation by informing travelers about their emissions. A carbon …
	Supplementary		SUP-REV-754				SUP-REV-754	Cadario, R., Parguel, B., & Benoit-Moreau, F.	Is bigger always better? The unit effect in carbon emissions information	2016	10.1016/j.ijresmar.2015.10.002
	Primary	rayyan-626168303		1			rayyan-626168303_1	Camilleri, A. R. & Larrick, R. P.	Metric and Scale Design as Choice Architecture Tools	2014	10.1509/jppm.12.151	Interest is increasing in using behavioral decision insights to design better product labels. A specific policy target is the fuel economy label, which policy makers can use to encourage reduction in carbon dioxide emissions from transport-related fossil-fuel combustion. In two online experiments, the authors examine whether vehicle preferences can be shifted toward more fuel-efficient vehicles b…
	Primary	rayyan-626168303		2			rayyan-626168303_2	Camilleri, A. R. & Larrick, R. P.	Metric and Scale Design as Choice Architecture Tools	2014	10.1509/jppm.12.151	Interest is increasing in using behavioral decision insights to design better product labels. A specific policy target is the fuel economy label, which policy makers can use to encourage reduction in carbon dioxide emissions from transport-related fossil-fuel combustion. In two online experiments, the authors examine whether vehicle preferences can be shifted toward more fuel-efficient vehicles b…
	Supplementary		SUP-SBS-rayyan-30357896		C#626169280			Carattini, S. & Blasch, J.	Nudging when the descriptive norm is low: Evidence from a carbon offsetting field experiment	2024	10.1016/j.socec.2024.102194
	Primary	rayyan-626169280					rayyan-626169280	Carattini, S. & Blasch, J.	Nudging When the Descriptive Norm Is Low: Evidence from a Carbon Offsetting Field Experiment	2020	https://www.lse.ac.uk/granthaminstitute/wp-content/uploads/2020/09/working-paper-345-Carattini-Blasch.pdf	Nudges and behavioral interventions have become a popular tool to stimulate prosocial behavior. Little is known, however, on how to design effective social interventions in contexts in which the descriptive norm is low, i.e. when a desirable behavior is only practiced by a minority within the respective reference group. Bringing climate-friendly behaviors from nonnormative to normative is, howeve…
	Supplementary		SUP-SBS-rayyan-30356597		C#rayyan-626163721			Carreno, M., Bamberg, S., Rye, T., & Welsch, J.	How Best to Evaluate Mobility Management Projects: Can Psychological Theory Help?	2010	http://researchrepository.napier.ac.uk/id/eprint/4255
	Primary	rayyan-626163721					rayyan-626163721	Carreno, M., Gauce, K., & Welsch, J.	Enhancing the effectiveness of travel awareness campaigns via the inclusion of theoretical-based content	2011	978-9955-28-831-2	Travel awareness campaigns are one of the most commonly used 'mobility management interventions', which aim to change individuals' travel choices and behaviour to more sustainable transport modes. However, despite the widespread uptake of this measure and associated costs, the extent to which awareness campaigns work, and also how they can be best designed to increase their effectiveness, remains…
	Supplementary		SUP-SBS-rayyan-30357328				SUP-SBS-rayyan-30357328	Cavegn, A., Schär, A., & Dalmus, C.	Lifting the Magic Curtain - How Transparency on Social Norm Nudging affects its Efficacy	2023	https://aisel.aisnet.org/amcis2023/sig_core/sig_core/5
	Primary	rayyan-626167620					rayyan-626167620	Cellina, F., Bucher, D., Mangili, F., Simao, J. V., Rudel, R., & Raubal, M.	A Large Scale, App-Based Behaviour Change Experiment Persuading Sustainable Mobility Patterns: Methods, Results and Lessons Learnt	2019	10.3390/su11092674	The present urban transportation system, mostly tailored for cars, has long shown its limitations. In many urban areas, public transportation and soft mobility would be able to effectively satisfy many travel needs. However, they tend to be neglected, due to a deep-rooted car dependency. How can we encourage people to make sustainable mobility choices, reducing car use and the related CO<mml:sema…
	Supplementary		SUP-ORG-16				SUP-ORG-16	Cerulli-Harms, A., Lang, V., & Rauber, J.	"Schon wieder 'ne Mail..." - Wie Aufmerksamkeit erzeugt und Verhaltensänderungen erreicht werden können (und wo die Grenzen sind)	2023	10.17170/kobra-202307278499
	Supplementary		SUP-SBS-rayyan-30355852				SUP-SBS-rayyan-30355852	Chada, S. K., Görges, D., Ebert, A., Teutsch, R., & Subramanya, S. P.	Evaluation of the driving performance and user acceptance of a predictive eco-driving assistance system for electric vehicles	2023	10.1016/j.trc.2023.104193
	Supplementary		SUP-REV-462				SUP-REV-462	Chang, H., Zhang, L., & Xie, G.-X.	Message Framing in Green Advertising: The Effect of Construal Level and Consumer Environmental Concern	2015	10.1080/02650487.2014.994731
	Primary	rayyan-626169213					rayyan-626169213	Choudhary, V., Shunko, M., Netessine, S., & Koo, S.	Nudging Drivers to Safety: Evidence from a Field Experiment	2022	10.1287/mnsc.2021.4063	Driving is an integral component of many operational systems, and any small improvement in driving quality can have a significant effect on accidents, traffic, pollution, and the economy in general. However, making improvements is challenging given the complexity and multidimensionality of driving as a task. In this paper, we investigate the effectiveness of nudging to improve driving performance…
	Supplementary		SUP-SBS-rayyan-30359425		C#rayyan-626167584			Codagnone, C., Bogliacino, F., & Veltri, G.	Testing CO2/Car Labelling Options and Consumer Information	2013	https://climate.ec.europa.eu/system/files/2016-11/report_car_labelling_en.pdf
	Primary	rayyan-626167584					rayyan-626167584	Codagnone, C., Veltri, G. A., Bogliacino, F., Lupiañez-Villanueva, F., Gaskell, G., Ivchenko, A., Ortoleva, P., & Mureddu, F.	Labels as nudges? An experimental study of car eco-labels	2016	10.1007/s40888-016-0042-2	This article presents the results of a laboratory experiment and an online multi-country experiment testing the effect of motor vehicle eco-labels on consumers. The laboratory study featured a discrete choice task and questions on comprehension, while the ten countries online experiment included measures of willingness to pay and comprehension. Labels focusing on fuel economy or running costs are…
	Supplementary		SUP-SBS-rayyan-30355268				SUP-SBS-rayyan-30355268	Colley, M., Rixen, J. O., Pellegrino, I. W., & Rukzio, E.	(Eco-)Logical to Compare? - Utilizing Peer Comparison to Encourage Ecological Driving in Manual and Automated Driving	2022	10.1145/3543174.3545256
	Primary	rayyan-626166227					rayyan-626166227	Dahlinger, A., Wortmann, F., Ryder, B., & Gahr, B.	The impact of abstract vs. concrete feedback design on behavior - Insights from a large eco-driving field experiment	2018	10.1145/3173574.3173953	About 17% of the worldwide CO2-emissions can be ascribed to road transportation. Using information systems (IS)-enabled feedback has shown to be very efficient in promoting a less fuel-consuming driving style. Today, in-car IS that provide feedback on driving behavior are in the midst of a fundamental change. Increasing digitalization of in-car IS enables virtually any kind of feedback. Still, we…
	Supplementary		SUP-REV-463		C#626166227	Journal article related to conference paper from primary search		Dahlinger, A., Tiefenbeck, V., Ryder, B., Gahr, B., Fleisch, E., & Wortmann, F.	The Impact of Numerical Vs. Symbolic Eco-Driving Feedback on Fuel Consumption–a Randomized Control Field Trial	2018	https://doi.org/10.1016/j.trd.2018.09.013
	Primary	rayyan-626173159					rayyan-626173159	Decrinis, L., Freibichler, W., Kaiser, M., Sunstein, C. R., & Reisch, L. A.	Sustainable behaviour at work: How message framing encourages employees to choose electric vehicles	2023	10.1002/bse.3441	This paper explores the application of message framing as a management practice to promote change in employee behaviour for corporate sustainability. We conduct a field experiment in a German automotive company to test the effects of three different frames (emotional, normative and gain) on pro-environmental actions in relation to electric vehicle choices of 170 employees. The frames are applied …
	Supplementary		SUP-SBS-rayyan-30356270				SUP-SBS-rayyan-30356270	Degirmenci, K. & Breitner, M. H.	Gamification and sensory stimuli in eco-driving research: A field experiment to reduce energy consumption in electric vehicles	2023	10.1016/j.trf.2022.10.014
	Primary	rayyan-626160150					rayyan-626160150	DellaValle, N. & Zubaryeva, A.	Can we hope for a collective shift in electric vehicle adoption? Testing salience and norm-based interventions in South Tyrol, Italy	2019	10.1016/j.erss.2019.05.005	Electric-drive vehicles (EVs) are a promising technology for containing environmental problems of the transport sector. However, to be effective on the environment, these need to be purchased by consumers in large quantities. Not only material barriers, but also cognitive biases prevent their diffusion. Particularly, EVs fail to capture a significant passenger car market share, even in regions th…
	Supplementary		SUP-REV-897				SUP-REV-897	Di Dio, S., Massa, F., Nucara, A., Peri, G., Rizzo, G., & Schillaci, D.	Pursuing softer urban mobility behaviors through game-based apps	2020	10.1016/j.heliyon.2020.e03930
	Primary	rayyan-626168573				Additional insights in rayyan-626166816	rayyan-626168573	di Teulada, B. S., Bhat, C. R., & Meloni, I.	Modeling the Propensity to Use a Sustainable Mode in the Context of a Program of Voluntary Change in Travel Behavior	2014	10.3141/2412-02	This paper proposes a modeling approach for evaluating the effect of a personalized travel plan on a sustainable mode choice. A panel binary probit was estimated by using the approach of composite marginal-likelihood estimation. The formulation modeled the choice of using a light rail service (versus that of not using it) by means of daily individual panel observations collected in the context of…
	Primary	rayyan-626166816			C#626168573	C#626168573		di Teulada, B. S., Meloni, I., & Spissu, E.	The influence of activity-travel patterns on the success of VTBC	2018	10.1080/12265934.2017.1332527	The objective of this work is to verify how the complexity of activity-travel patterns may influence the propensity to change travel behaviour in the context of a Voluntary Travel Behaviour Change (VTBC) programme. Data used in this work was drawn from a VTBC programme implemented in Cagliari, Italy between 2011 and 2012, for promoting the use of an underutilised Light Rail service (LR). A descri…
	Primary	rayyan-626168007					rayyan-626168007	Dogan, E., Bolderdijk, J. W., & Steg, L.	Making Small Numbers Count: Environmental and Financial Feedback in Promoting Eco-driving Behaviours	2014	10.1007/s10603-014-9259-z	Energy conservation results in environmental (reduced emissions) and financial (reduced costs) savings. Consumers’ perception of the worthiness of changes in behaviour may differ depending on whether environmental or financial savings are emphasized. The current study investigated the effects of using either environmental or financial feedback in the context of eco-driving. Participants evaluated…
	Primary	rayyan-626160141					rayyan-626160141	Dreßler, M. B. M.	How can the concept of nudging can be used to promote sustainable consumer behavior? The influence of using dynamic social norms on consumers’ travel behavior and the moderating role of environmental consciousness	2022	http://hdl.handle.net/10400.14/40192	… identified three major sources of greenhouse gas emissions: energy consumption related to … consumer behavior could play a fundamental role in reducing greenhouse gas emissions. …
	Primary	rayyan-626163204					rayyan-626163204	Dumortier, J., Siddiki, S., Carley, S., Cisney, J., Krause, R. M., Lane, B. W., Rupp, J. A., & Graham, J. D.	Effects of providing total cost of ownership information on consumers' intent to purchase a hybrid or plug-in electric vehicle	2015	10.1016/j.tra.2014.12.005	Energy-saving technologies have a difficult time being widely accepted in the marketplace when they have a high initial purchase price and deferred financial benefits. Consumers might not realize that, in the long-run, the financial benefits from reduced energy consumption offset much or all of the initial price premium. One strategy to address consumer misconception of this advantage is to suppl…
	Supplementary		SUP-SBM-61	1			SUP-SBM-61_1	Ebermann, C.	Die Förderung von nachhaltigem Mobilitätsverhalten durch erhöhte User-Experience und den Einsatz von Informationssystemen	2017	9783736995680
	Supplementary		SUP-SBM-61	2			SUP-SBM-61_2	Ebermann, C.	Die Förderung von nachhaltigem Mobilitätsverhalten durch erhöhte User-Experience und den Einsatz von Informationssystemen	2017	9783736995680
	Primary	rayyan-626162639					rayyan-626162639	Ecker, R., Holzer, P., Broy, V., & Butz, A.	EcoChallenge: A race for efficiency	2011	10.1145/2037373.2037389	Careful use of the limited remaining fossil energy resources is important for both ecological and economical reasons. In addition to technical improvements, fuel consumption of a vehicle is influenced significantly by the driving behavior. Currently, only few in-car user interfaces are trying to promote a more fuel-efficient driving behavior. We propose EcoChallenge, a community- and location-bas…
	Primary	rayyan-626161222					rayyan-626161222	Eijgelaar, E., Nawijn, J., Barten, C., & Okuhn, L.	Consumer attitudes and preferences on holiday carbon footprint information in the Netherlands	2016	10.1080/09669582.2015.1101129	… their travel GHG emissions, but their actual travel behaviour … need to induce behavioural change. Effective governance … -carbon transport modes, support for low-carbon transport modes, …
	Primary	rayyan-626169195					rayyan-626169195	Eslaminassab, A. & Ehmer, H.	Nudging Air Travellers towards Carbon Offsetting: The Impact of an Opt-Out Default on the Offsetting Rate	2021	10.1016/j.trpro.2021.11.119	Voluntary carbon offsetting is a short-term solution to compensate for the environmental harms of flying. Still, despite its benefits, the number of air travellers who use this option is low. Previous studies found evidence of the power of default settings on individuals-decision-making. Based on a survey and using the stated preferences approach, the researchers take the first step to increase t…
	Primary	rayyan-626171443					rayyan-626171443	Fesenfeld, L. P., Sun, Y. X., Wicki, M., & Bernauer, T.	The role and limits of strategic framing for promoting sustainable consumption and policy	2021	10.1016/j.gloenvcha.2021.102266	Strategic issue framing is widely regarded as an effective communication strategy to alter public opinion and citizens' policy support. However, it is unclear to what extent strategic framing can increase support for ambitious demand-side actions and policies that make the cost of mitigation perceptible in citizens' everyday lives. Taking an exploratory approach, we conducted qualitative intervie…
	Supplementary		SUP-SBS-rayyan-30358381	1			SUP-SBS-rayyan-30358381_1	Filipowicz, A. L. S., Bravo, N. S., Iliev, R., Mohanty, V., Wu, C. C., & Shamma, D. A.	Promoting Sustainable Charging Through User Interface Interventions	2023	10.1145/3580585.3607176
	Supplementary		SUP-SBS-rayyan-30358381	2			SUP-SBS-rayyan-30358381_2	Filipowicz, A. L. S., Bravo, N. S., Iliev, R., Mohanty, V., Wu, C. C., & Shamma, D. A.	Promoting Sustainable Charging Through User Interface Interventions	2023	10.1145/3580585.3607176
	Primary	rayyan-626169259			C#626169194	C#626169194: Working paper related to 626169194		Filippini, M., Kumar, N., & Srinivasan, S.	Nudging the adoption of fuel-efficient vehicles: Evidence from a stated choice experiment in Nepal	2020	https://doi.org/10.3929/ethz-b-000412797	… transport sector is the primary cause of greenhouse gas emissions and local pollution, with vehicle emissions … 63% of all PM10 emissions (Stockholm Environment Institute, 2009). The …
	Primary	rayyan-626169194				Related to working paper rayyan-626169259	rayyan-626169194	Filippini, M., Kumar, N., & Srinivasan, S.	Nudging adoption of electric vehicles: Evidence from an information-based intervention in Nepal	2021	10.1016/j.trd.2021.102951	Addressing hazardous levels of air pollution in densely populated cities in emerging countries requires concerted efforts to reduce fossil fuel use in the transport sector, such as through greater use of electric motorcycles. However, their adoption has been limited due to several market failures and behavioral anomalies. In this study, we collect novel data on more than 2,000 potential motorcycl…
	Supplementary		SUP-SBS-rayyan-30355029		C#SUP-REV-882			Flüchter, K., Wortmann, F., & Fleisch, E.	Digital commuting: The effect of social normative feedback on e-bike commuting - Evidence from a field study	2014	http://aisel.aisnet.org/ecis2014/proceedings/track01/5
	Supplementary		SUP-REV-882				SUP-REV-882	Flüchter, K. & Wortmann, F.	Promoting Sustainable Travel Behavior through IS-Enabled Feedback–Short-Term Success at the Cost of Long-Term Motivation?	2014	https://aisel.aisnet.org/icis2014/proceedings/ConferenceTheme/11
	Primary	rayyan-626163128					rayyan-626163128	Folkvord, F., Veltri, G. A., Lupiáñez-Villanueva, F., Tornese, P., Codagnone, C., & Gaskell, G.	The effects of ecolabels on environmentally- and health-friendly cars: an online survey and two experimental studies	2020	10.1007/s11367-019-01644-4	Purpose Given the increasing importance of political decision-making to reduce emission targets, the main purpose of the current paper is to identify and test the considerations that would nudge consumers towards an environmentally and health-friendly motor vehicle. Methods An online survey was conducted to assess public responses and the role of public authorities to a voluntary emission standar…
	Primary	rayyan-626169207					rayyan-626169207	Franssens, S., Botchway, E., de Swart, W., & Dewitte, S.	Nudging Commuters to Increase Public Transport Use: A Field Experiment in Rotterdam	2021	10.3389/fpsyg.2021.633865	A large-scale field experiment in Rotterdam, Netherlands, tested whether nudging could increase public transport use. During one work week, 4000 commuters on six bus lines, received a free travel card holder. On the three bus lines in the experimental condition, the card holders displayed a social label that branded bus passengers as sustainable travelers because of their bus use. On the three bu…
	Supplementary		SUP-SBS-rayyan-30354533				SUP-SBS-rayyan-30354533	Fujii, S.	Communication with non-drivers for promoting long-term pro-environmental travel behaviour	2007	10.1016/j.trd.2006.12.002
	Supplementary		SUP-SBS-rayyan-30358369	1			SUP-SBS-rayyan-30358369_1	Fujii, S. & Taniguchi, A.	Promoting pro-environment inventions. Theoretical background and practical applications of travel feedback programs for car use reduction	2013	978-162618877-8
	Supplementary		SUP-SBS-rayyan-30358369	2			SUP-SBS-rayyan-30358369_2	Fujii, S. & Taniguchi, A.	Promoting pro-environment inventions. Theoretical background and practical applications of travel feedback programs for car use reduction	2013	978-162618877-8
	Primary	rayyan-626170238			C#626164267	C#626164267. Study 1 from this study (auto ownership) corresponds to study 2 from other article. Study 2 and study 3 without proper control groups		Gaker, D., Zheng, Y. D. & Walker, J.	The Power and Value of ''Green''in Promoting Sustainable Travel Behaviours	2011	10.1088/1748-9326/6/3/034010	… from behavioural economics research in … travel time and cost. While clearly these variables are important, we hypothesize that other variables, such as greenhouse gas (GHG) emissions …
	Primary	rayyan-626164267				Related to rayyan-626170238	rayyan-626164267	Gaker, D., Zheng, Y. D. & Walker, J.	Experimental Economics in Transportation Focus on Social Influences and Provision of Information	2010	10.3141/2156-06	A major aspect of transportation planning is understanding behavior how to predict it and how to influence it over the long term Behavioral models in transportation are predominantly rooted in the classic microeconomic paradigm of rationality However, there is a long history in behavioral economics of raising serious questions about rationality Behavioral economics has made inroads in transportat…
	Primary	rayyan-626159488					rayyan-626159488	Gamliel, E. & Peer, E.	The Average Fuel-Efficiency Fallacy: Overestimation of Average Fuel Efficiency and How It Can Lead to Biased Decisions	2017	10.1002/bdm.1961	People falsely believe that equal increases in vehicles' fuel efficiency (e.g., miles per gallon (MPG)) will result in equal fuel savings. Whereas previous research on this "MPG illusion" has focused on people's biased choices of upgrading vehicle models, it has not examined a more common situation, namely, estimating a given vehicle's fuel efficiency based on the average of two efficiency values…
	Supplementary		SUP-REV-354				SUP-REV-354	Geng, J., Long, R., Yang, L., Zhu, J., & Engeda Birhane, G.	Experimental Evaluation of Information Interventions to Encourage Non-Motorized Travel: A Case Study in Hefei, China	2020	10.3390/su12156201
	Supplementary		SUP-REV-392				SUP-REV-392	Geng, J., Long, R., & Chen, H.	Impact of information intervention on travel mode choice of urban residents with different goal frames: A controlled trial in Xuzhou, China	2016	10.1016/j.tra.2016.06.031
	Primary	rayyan-626160133			C#626160134	C#626160134		Gessner, J., Habla, W., & Wagner, U. J.	Can social comparisons and moral appeals increase public transport ridership and decrease car use?	2023	10.2139/ssrn.4350517	… carbon emissions via a shift to low-emission transport modes. … In terms of the broader behavioral economics literature, our … in the domain of mobility and transport. An advantage of our …
	Primary	rayyan-626160134				Related to rayyan-626160133	rayyan-626160134	Gessner, J., Habla, W., & Wagner, U. J.	Can Social Comparisons and Moral Appeals Induce a Modal Shift Towards Low-Emission Transport Modes?	2023	10.2139/ssrn.4620353	… In terms of the broader behavioral economics literature, our … in the domain of mobility and transport. An advantage of our … moral appeal to reduce transport-related CO2 emissions. This …
	Supplementary		SUP-SBS-rayyan-30354263		C#rayyan-626160134			Gessner, J., Habla, W., & Wagner, U. J.	Can social comparisons and moral appeals encourage low-emission transport use?	2024	10.1016/j.trd.2024.104289
	Supplementary		SUP-REV-870				SUP-REV-870	Gimpel, H., Heger, S., & Wöhl, M.	Sustainable behavior in motion: designing mobile eco-driving feedback information systems	2022	10.1007/s10799-021-00352-6
	Supplementary		SUP-SBS-rayyan-30357623		C#rayyan-626159253			Giubergia, D., Piras, F., & Meloni, I.	Modeling the impact of normative messages on travel behavior change	2024	10.1016/j.trd.2024.104145
	Primary	rayyan-626159253					rayyan-626159253	Giubergia, D., Piras, F., Tuveri, G., Sottile, E., & Meloni, I.	Assessing the impact of normative messages in encouraging the use of sustainable mobility. An experimental study	2023	10.1016/j.scs.2023.104868	Urban communities' travel behavior is one of the key factors in implementing behavioral interventions to promote sustainable mobility. This study investigates whether receiving a normative message alongside feedback information (on time and cost savings, reduced emissions, and burned calories) can contribute to persuading individuals toward sustainable mobility. For this purpose, we conducted a r…
	Supplementary		SUP-REV-937				SUP-REV-937	Gosnell, G. K., List, J. A., & Metcalfe, R.	A new approach to an age-old problem: solving externalities by incenting workers directly	2016	10.3386/w22316
	Supplementary		SUP-REV-1003		C#SUP-REV-937			Gosnell, G. K., List, J. A., & Metcalfe, R.	The Impact of Management Practices on Employee Productivity: A Field Experiment with Airline Captains	2020	https://doi.org/10.1086/705375
	Supplementary		SUP-REV-472				SUP-REV-472	Graham, J., Koo, M., & Wilson, T. D.	Conserving Energy by Inducing People to Drive Less	2011	10.1111/j.1559-1816.2010.00704.x
	Supplementary		SUP-REV-715				SUP-REV-715	Pajarito Grajales, D. F., Degbelo, A., & Gould, M.	Collaboration or competition: The impact of incentive types on urban cycling	2019	10.1080/15568318.2019.1627619
	Primary	rayyan-626175124		1			rayyan-626175124_1	Gravert, C. A. & Olsson Collentine, L.	When nudges aren't enough: Incentives and habit formation in public transport usage	2020	https://hdl.handle.net/10419/226319	… we find no evidence of the nudges significantly increasing public transport usage. Neither in the … Either, individuals were not interested in changing their travel habits, or the nudges were …
	Primary	rayyan-626175124		2			rayyan-626175124_2	Gravert, C. A. & Olsson Collentine, L.	When nudges aren't enough: Incentives and habit formation in public transport usage	2020	https://hdl.handle.net/10419/226319	… we find no evidence of the nudges significantly increasing public transport usage. Neither in the … Either, individuals were not interested in changing their travel habits, or the nudges were …
	Primary	rayyan-626175124		3			rayyan-626175124_3	Gravert, C. A. & Olsson Collentine, L.	When nudges aren't enough: Incentives and habit formation in public transport usage	2020	https://hdl.handle.net/10419/226319	… we find no evidence of the nudges significantly increasing public transport usage. Neither in the … Either, individuals were not interested in changing their travel habits, or the nudges were …
	Supplementary		SUP-SBS-rayyan-30354244				SUP-SBS-rayyan-30354244	Günther, M., Kacperski, C. & Krems, J. F.	Can electric vehicle drivers be persuaded to eco-drive? A field study of feedback, gamification and financial rewards in Germany	2020	10.1016/j.erss.2019.101407
	Supplementary		SUP-REV-351				SUP-REV-351	Guo, Y. & Peeta, S.	Impacts of personalized accessibility information on residential location choice and travel behavior	2020	10.1016/j.tbs.2019.12.007
	Primary	rayyan-626164929					rayyan-626164929	Hack, G. O., DeLeon, I. G.,Bonner, A. C., Weinsztok, S. C., Dallery, J., & Berry, M. S.	Framing Effects on Hypothetical Use of Public Transportation: A Time Cost Demand Analysis	2023	10.1007/s42822-023-00142-5	Climate change is a threat to current and future generations. One behavior change that may produce substantial emission reductions is a shift from using personal vehicles to public transportation. While the use of public transportation allows reductions in personal emissions, it is associated with extra time spent en route. Behavioral economic studies of demand have demonstrated the effects of de…
	Primary	rayyan-626165892					rayyan-626165892	Hagedorn, T. & Wessel, J.	How information on emissions per Euro spent can influence leisure travel decisions	2022	10.1080/15568318.2022.2074327	… emissions during flight search can indeed nudge people to … about climate change and CO 2 emissions in the transport … can influence consumers’ leisure travel decisions. One could …
	Supplementary		SUP-REV-958				SUP-REV-958	Hale, F.	The Bike Shed Studies: Getting Brits back on their bikes	2017	https://data.londonsport.org/download/e6n8p/8g0/LSR329%20HSBC%20UK%20and%20British%20Cycling%20-%20The%20Bike%20Shed%20Studies%2C%20Getting%20Brits%20Back%20on%20their%20Bikes.pdf
	Primary	rayyan-626160218					rayyan-626160218	Hardisty, D. J., Beall, A. T., Lubowski, R., Petsonk, A., & Romero-Canyas, R.	A carbon price by another name may seem sweeter: Consumers prefer upstream offsets to downstream taxes	2019	10.1016/j.jenvp.2019.101342	Steps to limit greenhouse gas emissions, including putting a "price" on emissions, can be undertaken in a variety of ways, and these policies are associated with different terminology, including carbon "taxes" or "offsets." Furthermore, in the case of fossil fuels, the emissions can be regulated at different points in the production and usage system: "upstream" regulations are applied to the extr…
	Supplementary		SUP-SBS-rayyan-30353800				SUP-SBS-rayyan-30353800	Hari, D., Brace, C. J., Vagg, C., Poxon, J., & Ash, L.	Analysis of a driver behaviour improvement tool to reduce fuel consumption	2012	10.1109/ICCVE.2012.46
	Primary	rayyan-626164487					rayyan-626164487	Hauslbauer, A. L., Schade, J., Drexler, C. E., & Petzoldt, T.	Extending the theory of planned behavior to predict and nudge toward the subscription to a public transport ticket	2022	10.1186/s12544-022-00528-3	Introduction To reduce pollution from motorized private cars, a modal shift toward more sustainable modes, such as public transport, is desired. A first step to achieving this is the subscription to a public transport ticket. It was investigated if an extended version of the theory of planned behavior is suited to predict subscription to a public transport ticket, and if environmental concern-the…
	Primary	rayyan-626169224					rayyan-626169224	Hernæs, M. G.	Nudging for bærekraftig transport. Kan rød asfalt skape mer sykkelbruk?	2018	http://hdl.handle.net/11250/2567916	… CO2 emissions, in addition to a better health status of the individual choosing to cycle. … behavioral science is nudging. Nudging is any aspect of the choice architecture that alters people’…
	Supplementary		SUP-REV-634				SUP-REV-634	Hoffmann, C. & Thommes, K.	Can digital feedback increase employee performance and energy efficiency in firms? Evidence from a feld experiment	2020	10.1016/j.jebo.2020.09.034
	Supplementary		SUP-SBS-rayyan-30359864				SUP-SBS-rayyan-30359864	Hoffmann, C. & Thommes, K.	Using loss aversion to incentivize energy efficiency in a principal–agent context — Evidence from a field experiment	2020	10.1016/j.econlet.2020.108984
	Supplementary		SUP-SBM-29		C#rayyan-626160863			Ropret Homar, A.	An examination of the effects of loss aversion on pro-environmental decisions	2023	http://www.cek.ef.uni-lj.si/doktor/Ropret_Homar153-23.pdf
	Primary	rayyan-626160863					rayyan-626160863	Ropret Homar, A., & Knežević Cvelbar, L.	Combatting Climate Change Through Message Framing? A Real Behavior Experiment on Voluntary Carbon Offsetting	2024	10.1177/00472875231179400	Findings from behavioral economics suggest the currently low take-up of voluntary carbon offsets (VCOs) could be increased by changing the way choices are presented. In this article, we lean on prospect theory to test the effect of loss framing on air traveler's VCO behavior and whether this contrasts with attitudes and behavioral intentions. Borrowing from experimental economics, we conduct an i…
	Supplementary		SUP-REV-35				SUP-REV-35	Huber, R. A., Anderson, B., & Bernauer, T.	Can social norm interventions promote voluntary pro environmental action? Environmental Science and Policy, 89, 231–246. https://doi.org/10.1016/j.envsci.2018.07.016	2018	10.1016/j.envsci.2018.07.016
	Supplementary		SUP-SBS-rayyan-30355837				SUP-SBS-rayyan-30355837	Jagiellowicz-Kaufmann, M., Hammer, T., Hanig, M., & Schmitz, M.	Evaluation of a multi-modal driver coaching function for electric vehicles	2015	10.1049/iet-its.2014.0230
	Primary	rayyan-626170733				Additional insights in rayyan-626166639	rayyan-626170733	Jariyasunant, J., Abou-Zeid, M., Carrel, A., Ekambaram, V., Gaker, D., Sengupta, R., & Walker, J. L.	Quantified Traveler: Travel Feedback Meets the Cloud to Change Behavior	2015	10.1080/15472450.2013.856714	We describe the design and evaluation of a system named Quantified Traveler (QT). QT is a computational travel feedback system. Travel feedback is an established programmatic method whereby travelers record travel in diaries, and meet with a counselor who guides the user to alternate mode or trip decisions that are more sustainable or otherwise beneficial to society, while still meeting the subje…
	Primary	rayyan-626166639			C#626170733	C#626170733. Dissertation underlying peer reviewed paper		Jariyasunant, J.	Improving Traveler Information and Collecting Behavior Data with Smartphones	2012	https://escholarship.org/uc/item/69w3r763	The recent growth of smartphones along with cheap, scalable cloud computing infrastructure has allowed for a plethora of new applications to be built. In transportation, two main efforts have been greatly impacted by this, delivering better traveler information to users, and collecting travel behavior information for researchers. This thesis describes 4 major efforts along these two themes; the d…
	Primary	rayyan-626166677					rayyan-626166677	Jeong, M. W.	Incentive Mechanisms for Societal Networks: Influencing Behavior in Transportation Systems and Organizational Processes	2016	http://purl.stanford.edu/xn969sb4063	Societal Networks, which we use every day and are critical for the orderly functioning of society, include transportation networks, energy grids, waste management networks, etc. Due to increased population and demand, they are preforming quite poorly recently. Therefore, it is important to restore the supply-demand balance of these networks to improve their efficiency. In this thesis, we consider…
	Supplementary		SUP-REV-287				SUP-REV-287	Jopson, A.	Assessing New Transport Policy Instruments.	2004	https://www.academia.edu/24065305/Assessing_New_Transport_Policy_Instruments
	Primary	rayyan-626165282					rayyan-626165282	Huber, J., Jung, D., Schaule, E., & Weinhardt, C.	Goal Framing in Smart Charging - Increasing BEV users' charging flexibility with Digital Nudges	2019	https://aisel.aisnet.org/ecis2019_rp/67	… mobility needs. Following recent approaches in Green Information Systems research, we apply a digital nudge … emissions and costs, we also look into literature on successful framing …
	Primary	rayyan-626164654					rayyan-626164654	Kacperski, C. & Kutzner, F.	Financial and symbolic incentives promote 'green' charging choices	2020	10.1016/j.trf.2020.01.002	Electromobility can contribute to a reduction in greenhouse gas emissions if usage behavior is aligned with the increasing availability of renewable energy. To achieve this, smart navigation systems can be used to inform drivers of optimal charging times and locations. Yet, required flexibility may impart time penalties. We investigate the impact of financial and symbolic incentive schemes to cou…
	Supplementary		SUP-REV-740				SUP-REV-740	Katzev R. & Bachman W.	Effects of deferred payment and fare manipulations on urban bus ridership	1982	10.1037/0021-9010.67.1.83
	Primary	rayyan-626174649					rayyan-626174649	Kazhamiakin, R., Marconi, A., Perillo, M., Pistore, M., Valetto, G., Piras, L., Avesani, F., & Perri, N.	Using gamification to incentivize sustainable urban mobility	2015	10.1109/ISC2.2015.7366196	Sustainable urban mobility is an important dimension in a Smart City, and one of the key issues for city sustainability. However, innovative and often costly mobility policies and solutions introduced by cities are liable to fail, if not combined with initiatives aimed at increasing the awareness of citizens, and promoting their behavioural change. This paper explores the potential of gamificatio…
	Supplementary		SUP-REV-38				SUP-REV-38	Kesternich, M., Römer, D., & Flues, F.	The Power of Active Choice: Field Experimental Evidence on Repeated Contribution Decisions to a Carbon Offsetting Program	2019	10.1016/j.euroecorev.2019.02.001
	Primary	rayyan-626169218					rayyan-626169218	Kirakozian, A., Chiappini, R., & Arfaoui, N.	Nudging employees for greener mobility. A field experiment	2023	http://dx.doi.org/10.2139/ssrn.4569586	… of the three successful nudges on the transport behavior of … treatment effects of these three nudges, we demonstrate that … on emissions due to the use of the different transport modes …
	Supplementary		SUP-REV-880		C#rayyan-626159011	Peer reviewed paper based on thesis. Paper focusing on mode choice impact in more detail		Kormos, C., Gifford, R., & Brown, E.	The influence of descriptive social norm information on sustainable transportation behavior: A field experiment	2015	https://doi.org/10.1177/0013916513520416
	Primary	rayyan-626159011					rayyan-626159011	Kormos, C.	Anticipated changes to quality of life and the impact of divergent social normative information: A field experiment on sustainable transportation behaviour	2009	9780494668153	This study evaluated anticipated changes to quality of life (QoL) from a reduction in private vehicle use, and the impact of social normative information on willingness to change transportation behaviour. Staff and students at the University of Victoria completed transport journals for a month, and participants in the low or high social norm condition received divergent information about the perc…
	Primary	rayyan-626166226					rayyan-626166226	Kotte, J., Josten, J., Zlocki, A., & Eckstein, L.	Impact of a Visual and Haptic Driver Advice and Preview System on a Range Optimized Way of Driving in Electric Vehicles	2016	10.1016/j.trpro.2016.05.177	Today one of the disadvantages of electric vehicles is still the lower driving range in comparison to conventional vehicles resulting in subjective fear of drivers not to reach their destination. One approach to extend the driving range is to change the driver behaviour to a more efficient and intelligent way in terms of energy usage in certain driving situations. To realize a change in driver be…
	Supplementary		SUP-SBM-113		C#Multiple	Study 1 screened and excluded (30358818); Study 2 not relevant since no intervention tested; Study 3 included in rayyan-626168114; study 4 included in rayyan-626168114; study 5 screened and excluded (30354311)		Kramer, J.	Promoting green driver behavior.	2024	https://nbn-resolving.org/urn:nbn:de:bsz:14-qucosa2-909273
	Primary	rayyan-626163827					rayyan-626163827	Kramer, J. & Petzoldt, T.	Environmental, altruistic, or monetary benefits? A longitudinal online experiment on how framed behavioral consequences affect self-reported eco-driving of German vehicle owners	2023	10.1016/j.trf.2023.01.006	Framing interventions that emphasize behavioral consequences are currently gaining prominence for promoting pro-environmental behaviors like eco-driving. Eco-driving encompasses those driving behaviors that positively affect the vehicle's fuel or energy consumption. To investigate how eco-driving tips with highlighted behavioral consequences promote eco-driving motivations and behaviors in everyd…
	Primary	rayyan-626168114					rayyan-626168114	Kramer, J. & Petzoldt, T.	A matter of behavioral cost: Contextual factors and behavioral interventions interactively influence pro-environmental charging decisions	2022	10.1016/j.jenvp.2022.101878	The sale of electric vehicles (EVs) is steadily increasing, leading to a huge demand of electricity, which needs to be produced CO2-neutral to make EVs a green alternative. To address this issue, smart charging shifts the charging process to optimal day/night times when (green) energy is available and electricity consumption is low. Especially when charging in public, smart charging may produce e…
	Supplementary		SUP-ORG-8				SUP-ORG-8	Krikman, E.	Free riding or discounted riding? How the framing of a bike share offer impacts offer-redemption	2019	10.30636/jbpa.22.83
[truncated: 112 more rows]

## Sheet: Not_Retrievable
Search step	Author	Year	Title
Primary	Avineri, E.	2009	Nudging travellers to make better choices
Primary	Tsirimpaa, A., Polydoropouloua, A., Pagonia, I.	2018	Using persuasive technology and reward schemes to promote sustainable travel choices
Supplementary	Nudgd	2021	Postcard nudged employees to climate-friendly travels
Supplementary	Nudgd	2023	Digital nudging leads to reduced car commuting
Supplementary	Nudgd	2024	Smart Nudges Mobility Schools - City of Helsingborg RAPTOR Pilot
[truncated: 14 more rows]

## Sheet: Excluded_FullText
	Search step	authors / reference	title	year	doi	exclusion reason
[truncated: 896 more rows]
